# Supplementary material for: 1,4-Bis(benz­yloxy)-2-tert-butyl­benzene
Source: Acta Crystallogr Sect E Struct Rep Online. 2008 Feb 22;64(Pt 3):o620. doi: 10.1107/S1600536808003383 (PMC2960852; doi:10.1107/S1600536808003383)
Supplement: Supplementary file 1 [file e-64-0o620-sup1.cif]

##############################################################################
###                                                                        ###
###        Electronic paper (Acta Crystallographica Section E)             ###
###                                                                        ###
##############################################################################
#                                                                            #
# This CIF contains the data in a paper accepted for publication in Acta     #
# Crystallographica Section E. It conforms to the requirements of Notes      #
# for Authors for Section E, and has been peer reviewed under the auspices   #
# of the IUCr Commission on Journals.                                        #
#                                                                            #
# Full details of the Crystallographic Information File format               #
# are given in the paper "The Crystallographic Information File (CIF):       #
# a New Standard Archive File for Crystallography" by S. R. Hall, F. H.      #
# Allen and I. D. Brown [Acta Cryst. (1991), A47, 655-685].                  #
#                                                                            #
# The current version of the core CIF dictionary is obtainable from          #
# ftp://ftp.iucr.org/pub/cif_core.dic. The current version number is 2.1.    #
#                                                                            #
# Software is freely available for graphical display of the structure(s) in  #
# this CIF.  For information consult the CIF home page http://www.iucr.org/  #
# cif/home.html                                                              #
#                                                                            #
##############################################################################
                                             
data_global
_audit_creation_method     'SHELXL97 CIF and IUCr SHELXL97-template'
_journal_date_recd_electronic     2008-01-24
_journal_date_accepted     2008-01-31
_journal_name_full     'Acta Crystallographica, Section E'
_journal_year     2008
_journal_volume     64
_journal_issue      3
_journal_page_first     o620
_journal_page_last     o620
_journal_paper_category     QO
_journal_coeditor_code     RK2077
_publ_contact_author_name     'Wang, Jin-tang'
_publ_contact_author_address
;
 Department of Applied Chemistry College of Science Nanjing
 University of Technolgy Nanjing 210009 People's Republic of China
;
_publ_contact_author_email     wjt@njut.edu.cn
_publ_contact_author_fax     '86 25  83369345'
_publ_contact_author_phone     '86 25 83587446'
_publ_section_title
;
1,4-Bis(benzyloxy)-2-<i>tert</i>-butylbenzene
;
loop_
    _publ_author_name
    _publ_author_address
    'Wang, Guo-wei'
;
Department of Applied Chemistry
College of Science
Nanjing University of Technology
Nanjing 210009
People's Republic of China
;
    'Wu, Wen-yuan'
;
Department of Applied Chemistry
College of Science
Nanjing University of Technology
Nanjing 210009
People's Republic of China
;
    'Zhuang, Ling-hua'
;
Department of Applied Chemistry
College of Science
Nanjing University of Technology
Nanjing 210009
People's Republic of China
;
    'Wang, Jin-tang'
;
Department of Applied Chemistry
College of Science
Nanjing University of Technology
Nanjing 210009
People's Republic of China
;
data_I
_chemical_name_systematic
;
1,4-Bis(benzyloxy)-2-tert-butylbenzene
;
_chemical_name_common     ?
_chemical_formula_moiety     'C24 H26 O2'
_chemical_formula_sum     'C24 H26 O2'
_chemical_formula_iupac     'C24 H26 O2'
_chemical_formula_weight     346.45
_chemical_melting_point     ?
_symmetry_cell_setting     monoclinic
_symmetry_space_group_name_H-M     'P 21/c'
_symmetry_space_group_name_Hall     '-P 2ybc'
loop_
    _symmetry_equiv_pos_as_xyz
    'x, y, z'
    '-x, y+1/2, -z+1/2'
    '-x, -y, -z'
    'x, -y-1/2, z-1/2'
_cell_length_a     6.5570(13)
_cell_length_b     23.772(5)
_cell_length_c     12.924(3)
_cell_angle_alpha     90.00
_cell_angle_beta     93.21(3)
_cell_angle_gamma     90.00
_cell_volume     2011.3(7)
_cell_formula_units_Z     4
_cell_measurement_reflns_used     25
_cell_measurement_theta_min     9
_cell_measurement_theta_max     13
_cell_measurement_temperature     293(2)
_exptl_crystal_description     block
_exptl_crystal_colour     colourless
_exptl_crystal_size_max     0.40
_exptl_crystal_size_mid     0.30
_exptl_crystal_size_min     0.20
_exptl_crystal_density_diffrn     1.144
_exptl_crystal_density_meas     ?
_exptl_crystal_density_method     'not measured'
_exptl_crystal_F_000     744
_exptl_absorpt_coefficient_mu     0.071
_exptl_absorpt_correction_type     'psi-scan'
_exptl_absorpt_process_details     '(North <i>et al.</i>,  1968)'
_exptl_absorpt_correction_T_min     0.9691
_exptl_absorpt_correction_T_max     0.9859
_exptl_special_details
;
;
_diffrn_ambient_temperature     293(2)
_diffrn_radiation_type     MoK\a
_diffrn_radiation_wavelength     0.71073
_diffrn_radiation_source     'fine--focus sealed tube'
_diffrn_radiation_monochromator     graphite
_diffrn_measurement_device_type     'Enraf--Nonius CAD-4'
_diffrn_measurement_method     \w/2\q
_diffrn_reflns_number     4285
_diffrn_reflns_av_R_equivalents     0.0269
_diffrn_reflns_av_sigmaI/netI     0.0431
_diffrn_reflns_theta_min     1.71
_diffrn_reflns_theta_max     25.99
_diffrn_reflns_theta_full     25.99
_diffrn_measured_fraction_theta_max     0.998
_diffrn_measured_fraction_theta_full     0.998
_diffrn_reflns_limit_h_min     0
_diffrn_reflns_limit_h_max     8
_diffrn_reflns_limit_k_min     0
_diffrn_reflns_limit_k_max     29
_diffrn_reflns_limit_l_min     -15
_diffrn_reflns_limit_l_max     15
_diffrn_standards_number     3
_diffrn_standards_interval_count     200
_diffrn_standards_interval_time     .
_diffrn_standards_decay_%     0
_refine_special_details
;
 Refinement of F^2^ against ALL reflections. The weighted R--factor wR and
 goodness of fit S are based on F^2^, conventional R--factors R are based
 on F, with F set to zero for negative F^2^. The threshold expression of
 F^2^ > 2\s(F^2^) is used only for calculating R--factors(gt) etc. and is
 not relevant to the choice of reflections for refinement. R--factors based
 on F^2^ are statistically about twice as large as those based on F, and
 R--factors based on ALL data will be even larger.
;
_reflns_number_total     3935
_reflns_number_gt     2336
_reflns_threshold_expression     I>2\s(I)
_refine_ls_structure_factor_coef     Fsqd
_refine_ls_matrix_type     full
_refine_ls_R_factor_all     0.1298
_refine_ls_R_factor_gt     0.0721
_refine_ls_wR_factor_gt     0.1167
_refine_ls_wR_factor_ref     0.1618
_refine_ls_goodness_of_fit_ref     1.025
_refine_ls_restrained_S_all     1.025
_refine_ls_number_reflns     3935
_refine_ls_number_parameters     188
_refine_ls_number_restraints     0
_refine_ls_hydrogen_treatment     constr
_refine_ls_weighting_scheme     calc
_refine_ls_weighting_details
         'calc w=1/[\s^2^(Fo^2^)+(0.0054P)^2^+4.1075P] where P=(Fo^2^+2Fc^2^)/3'
_atom_sites_solution_hydrogens     geom
_atom_sites_solution_primary     direct
_atom_sites_solution_secondary     difmap
_refine_ls_shift/su_max     0.000
_refine_ls_shift/su_mean     0.000
_refine_diff_density_max     0.347
_refine_diff_density_min     -0.328
_refine_ls_extinction_method     'SHELXL97 (Sheldrick, 2008)'
_refine_ls_extinction_coef     0.0384(15)
_refine_ls_extinction_expression
                                  'Fc^*^=kFc[1+0.001xFc^2^\l^3^/sin(2\q)]^-1/4^'
loop_
    _atom_type_symbol
    _atom_type_description
    _atom_type_scat_dispersion_real
    _atom_type_scat_dispersion_imag
    _atom_type_scat_source
    'C' 'C' 0.0033 0.0016
                         'International Tables Vol C Tables 4.2.6.8 and 6.1.1.4'
    'H' 'H' 0.0000 0.0000
                         'International Tables Vol C Tables 4.2.6.8 and 6.1.1.4'
    'O' 'O' 0.0106 0.0060
                         'International Tables Vol C Tables 4.2.6.8 and 6.1.1.4'
_computing_data_collection     'CAD-4 Software (Enraf--Nonius, 1989)'
_computing_cell_refinement     'CAD-4 Software (Enraf--Nonius, 1989)'
_computing_data_reduction     'XCAD4 (Harms & Wocadlo, 1995)'
_computing_structure_solution     'SHELXS97 (Sheldrick, 2008)'
_computing_structure_refinement     'SHELXL97 (Sheldrick, 2008)'
_computing_molecular_graphics     'SHELXTL (Sheldrick, 2008)'
_computing_publication_material     'SHELXTL (Sheldrick, 2008)'
loop_
    _atom_site_type_symbol
    _atom_site_label
    _atom_site_fract_x
    _atom_site_fract_y
    _atom_site_fract_z
    _atom_site_U_iso_or_equiv
    _atom_site_adp_type
    _atom_site_calc_flag
    _atom_site_refinement_flags
    _atom_site_occupancy
    _atom_site_disorder_assembly
    _atom_site_disorder_group
    C C1 1.0565(4) 0.27733(12) 0.5023(3) 0.0843(15) Uani d G 1 . .
    H H1 1.1645 0.2523 0.5133 0.101 Uiso calc R 1 . .
    C C2 1.0574(4) 0.31573(15) 0.4212(3) 0.0931(17) Uani d G 1 . .
    H H2 1.1661 0.3164 0.3780 0.112 Uiso calc R 1 . .
    C C3 0.8960(4) 0.35314(12) 0.4048(2) 0.0765(13) Uani d G 1 . .
    H H3 0.8966 0.3788 0.3505 0.092 Uiso calc R 1 . .
    C C4 0.7335(4) 0.35215(11) 0.4694(2) 0.0582(11) Uani d G 1 . .
    C C5 0.7326(4) 0.31375(13) 0.55046(19) 0.0719(13) Uani d G 1 . .
    H H5 0.6239 0.3131 0.5937 0.086 Uiso calc R 1 . .
    C C6 0.8941(5) 0.27634(11) 0.5669(2) 0.0777(14) Uani d G 1 . .
    H H6 0.8934 0.2506 0.6212 0.093 Uiso calc R 1 . .
    C C7 0.5631(7) 0.3943(2) 0.4568(3) 0.0746(14) Uani d . 1 . .
    H H7A 0.4514 0.3831 0.4984 0.090 Uiso calc R 1 . .
    H H7B 0.6112 0.4309 0.4806 0.090 Uiso calc R 1 . .
    C C8 0.3396(3) 0.43592(8) 0.32489(12) 0.0461(9) Uani d G 1 . .
    C C9 0.2627(2) 0.43853(6) 0.22256(11) 0.0447(8) Uani d G 1 . .
    C C10 0.1057(2) 0.47575(8) 0.19454(11) 0.0475(9) Uani d G 1 . .
    H H10 0.0543 0.4775 0.1261 0.057 Uiso calc R 1 . .
    C C11 0.0255(3) 0.51035(8) 0.26886(14) 0.0486(9) Uani d G 1 . .
    C C12 0.1024(3) 0.50774(8) 0.37119(13) 0.0530(10) Uani d G 1 . .
    H H12 0.0487 0.5309 0.4209 0.064 Uiso calc R 1 . .
    C C13 0.2594(3) 0.47053(9) 0.39920(10) 0.0547(10) Uani d G 1 . .
    H H13 0.3108 0.4688 0.4677 0.066 Uiso calc R 1 . .
    C C14 0.3591(3) 0.40301(9) 0.13571(14) 0.0655(10) Uani d G 1 . .
    C C15 0.2469(4) 0.41208(13) 0.02966(13) 0.0934(18) Uani d G 1 . .
    H H15A 0.2507 0.4512 0.0118 0.140 Uiso calc R 1 . .
    H H15B 0.1074 0.4002 0.0326 0.140 Uiso calc R 1 . .
    H H15C 0.3123 0.3905 -0.0218 0.140 Uiso calc R 1 . .
    C C16 0.3501(8) 0.34034(19) 0.1595(4) 0.0885(16) Uani d . 1 . .
    H H16A 0.4201 0.3331 0.2254 0.133 Uiso calc R 1 . .
    H H16B 0.4145 0.3197 0.1065 0.133 Uiso calc R 1 . .
    H H16C 0.2101 0.3288 0.1616 0.133 Uiso calc R 1 . .
    C C17 0.5827(6) 0.4212(2) 0.1272(4) 0.0834(15) Uani d . 1 . .
    H H17A 0.6565 0.4156 0.1927 0.125 Uiso calc R 1 . .
    H H17B 0.5875 0.4602 0.1085 0.125 Uiso calc R 1 . .
    H H17C 0.6439 0.3990 0.0751 0.125 Uiso calc R 1 . .
    C C18 -0.2037(6) 0.58533(19) 0.3026(3) 0.0689(13) Uani d . 1 . .
    H H18A -0.0948 0.6094 0.3307 0.083 Uiso calc R 1 . .
    H H18B -0.2610 0.5653 0.3596 0.083 Uiso calc R 1 . .
    C C19 -0.3651(2) 0.61998(7) 0.24720(11) 0.0528(10) Uani d G 1 . .
    C C20 -0.3295(3) 0.67607(6) 0.2238(2) 0.0705(12) Uani d G 1 . .
    H H20 -0.2036 0.6923 0.2422 0.085 Uiso calc R 1 . .
    C C21 -0.4821(3) 0.70793(7) 0.1730(2) 0.0846(15) Uani d G 1 . .
    H H21 -0.4583 0.7455 0.1574 0.102 Uiso calc R 1 . .
    C C22 -0.6703(3) 0.68368(9) 0.14560(14) 0.0824(15) Uani d G 1 . .
    H H22 -0.7724 0.7050 0.1116 0.099 Uiso calc R 1 . .
    C C23 -0.7060(2) 0.62759(9) 0.1690(2) 0.0797(14) Uani d G 1 . .
    H H23 -0.8319 0.6114 0.1506 0.096 Uiso calc R 1 . .
    C C24 -0.5534(2) 0.59573(8) 0.21979(18) 0.0636(11) Uani d G 1 . .
    H H24 -0.5772 0.5582 0.2354 0.076 Uiso calc R 1 . .
    O O1 0.4937(3) 0.39766(9) 0.35168(17) 0.0581(7) Uani d G 1 . .
    O O2 -0.1255(2) 0.54656(6) 0.23203(9) 0.0577(7) Uani d G 1 . .
loop_
    _atom_site_aniso_label
    _atom_site_aniso_U_11
    _atom_site_aniso_U_22
    _atom_site_aniso_U_33
    _atom_site_aniso_U_12
    _atom_site_aniso_U_13
    _atom_site_aniso_U_23
    C1 0.061(3) 0.083(4) 0.107(4) 0.019(3) -0.014(3) 0.000(3)
    C2 0.056(3) 0.102(4) 0.123(5) 0.014(3) 0.013(3) 0.024(4)
    C3 0.061(3) 0.078(3) 0.089(3) 0.009(2) 0.002(2) 0.021(3)
    C4 0.058(2) 0.070(2) 0.055(2) 0.013(2) -0.0180(19) -0.015(2)
    C5 0.076(3) 0.084(3) 0.056(3) 0.013(3) -0.001(2) -0.003(2)
    C6 0.096(4) 0.070(3) 0.065(3) 0.014(3) -0.014(3) 0.008(2)
    C7 0.081(3) 0.082(3) 0.058(3) 0.032(3) -0.023(2) -0.013(2)
    C8 0.0405(19) 0.051(2) 0.046(2) -0.0003(17) -0.0038(15) -0.0029(17)
    C9 0.0414(19) 0.049(2) 0.0437(19) -0.0036(17) 0.0049(15) -0.0008(16)
    C10 0.0413(19) 0.061(2) 0.0397(19) -0.0004(18) -0.0004(15) -0.0006(17)
    C11 0.0343(18) 0.058(2) 0.053(2) -0.0001(17) 0.0006(16) 0.0002(18)
    C12 0.057(2) 0.057(2) 0.044(2) 0.0122(19) 0.0000(17) -0.0064(18)
    C13 0.055(2) 0.066(3) 0.041(2) 0.015(2) -0.0061(17) -0.0015(18)
    C14 0.065(2) 0.075(3) 0.057(2) 0.002(2) 0.0035(17) -0.0086(19)
    C15 0.100(4) 0.131(5) 0.049(3) 0.039(3) -0.004(2) -0.020(3)
    C16 0.114(4) 0.071(3) 0.081(3) 0.001(3) 0.009(3) -0.021(3)
    C17 0.065(3) 0.112(4) 0.076(3) 0.001(3) 0.028(2) -0.009(3)
    C18 0.066(3) 0.090(3) 0.051(2) 0.032(2) -0.001(2) -0.004(2)
    C19 0.051(2) 0.063(3) 0.045(2) 0.0094(19) 0.0053(17) -0.0049(18)
    C20 0.069(3) 0.066(3) 0.076(3) -0.012(2) 0.000(2) -0.012(2)
    C21 0.109(4) 0.054(3) 0.091(4) 0.011(3) 0.005(3) 0.008(3)
    C22 0.077(3) 0.096(4) 0.073(3) 0.032(3) 0.000(3) 0.010(3)
    C23 0.050(3) 0.107(4) 0.082(3) 0.002(3) 0.003(2) 0.004(3)
    C24 0.054(2) 0.066(3) 0.072(3) 0.002(2) 0.008(2) 0.007(2)
    O1 0.0566(16) 0.0708(18) 0.0461(14) 0.0190(14) -0.0045(12) -0.0035(13)
    O2 0.0476(15) 0.0733(18) 0.0516(15) 0.0168(13) -0.0015(12) -0.0063(13)
_geom_special_details
;
 All s.u.'s (except the s.u.'s in the dihedral angle between two l.s. planes)
 are estimated using the full covariance matrix. The cell s.u.'s are taken
 into account individually in the estimation of s.u.'s in distances, angles
 and torsion angles; correlations between s.u.'s in cell parameters are only
 used when they are defined by crystal symmetry. An approximate (isotropic)
 treatment of cell s.u.'s is used for estimating s.u.'s involving l.s. planes.
;
loop_
    _geom_bond_atom_site_label_1
    _geom_bond_atom_site_label_2
    _geom_bond_site_symmetry_2
    _geom_bond_distance
    _geom_bond_publ_flag
    C1 C2 . 1.3900 ?
    C1 C6 . 1.3900 ?
    C1 H1 . 0.9300 ?
    C2 C3 . 1.3900 ?
    C2 H2 . 0.9300 ?
    C3 C4 . 1.3900 ?
    C3 H3 . 0.9300 ?
    C4 C5 . 1.3900 ?
    C4 C7 . 1.503(4) ?
    C5 C6 . 1.3900 ?
    C5 H5 . 0.9300 ?
    C6 H6 . 0.9300 ?
    C7 O1 . 1.411(4) ?
    C7 H7A . 0.9700 ?
    C7 H7B . 0.9700 ?
    C8 O1 . 1.3888 ?
    C8 C9 . 1.3900 ?
    C8 C13 . 1.3900 ?
    C9 C10 . 1.3900 ?
    C9 C14 . 1.5657 ?
    C10 C11 . 1.3900 ?
    C10 H10 . 0.9300 ?
    C11 O2 . 1.3766 ?
    C11 C12 . 1.3900 ?
    C12 C13 . 1.3900 ?
    C12 H12 . 0.9300 ?
    C13 H13 . 0.9300 ?
    C14 C16 . 1.523(5) ?
    C14 C15 . 1.5341 ?
    C14 C17 . 1.539(5) ?
    C15 H15A . 0.9600 ?
    C15 H15B . 0.9600 ?
    C15 H15C . 0.9600 ?
    C16 H16A . 0.9600 ?
    C16 H16B . 0.9600 ?
    C16 H16C . 0.9600 ?
    C17 H17A . 0.9600 ?
    C17 H17B . 0.9600 ?
    C17 H17C . 0.9600 ?
    C18 O2 . 1.413(4) ?
    C18 C19 . 1.492(4) ?
    C18 H18A . 0.9700 ?
    C18 H18B . 0.9700 ?
    C19 C20 . 1.3900 ?
    C19 C24 . 1.3900 ?
    C20 C21 . 1.3900 ?
    C20 H20 . 0.9300 ?
    C21 C22 . 1.3900 ?
    C21 H21 . 0.9300 ?
    C22 C23 . 1.3900 ?
    C22 H22 . 0.9300 ?
    C23 C24 . 1.3900 ?
    C23 H23 . 0.9300 ?
    C24 H24 . 0.9300 ?
loop_
    _geom_angle_atom_site_label_1
    _geom_angle_atom_site_label_2
    _geom_angle_atom_site_label_3
    _geom_angle_site_symmetry_1
    _geom_angle_site_symmetry_3
    _geom_angle
    _geom_angle_publ_flag
    C2 C1 C6 . . 120.0 ?
    C2 C1 H1 . . 120.0 ?
    C6 C1 H1 . . 120.0 ?
    C1 C2 C3 . . 120.0 ?
    C1 C2 H2 . . 120.0 ?
    C3 C2 H2 . . 120.0 ?
    C4 C3 C2 . . 120.0 ?
    C4 C3 H3 . . 120.0 ?
    C2 C3 H3 . . 120.0 ?
    C5 C4 C3 . . 120.0 ?
    C5 C4 C7 . . 119.0(3) ?
    C3 C4 C7 . . 120.9(3) ?
    C4 C5 C6 . . 120.0 ?
    C4 C5 H5 . . 120.0 ?
    C6 C5 H5 . . 120.0 ?
    C5 C6 C1 . . 120.0 ?
    C5 C6 H6 . . 120.0 ?
    C1 C6 H6 . . 120.0 ?
    O1 C7 C4 . . 109.9(3) ?
    O1 C7 H7A . . 109.7 ?
    C4 C7 H7A . . 109.7 ?
    O1 C7 H7B . . 109.7 ?
    C4 C7 H7B . . 109.7 ?
    H7A C7 H7B . . 108.2 ?
    O1 C8 C9 . . 119.10 ?
    O1 C8 C13 . . 120.88 ?
    C9 C8 C13 . . 120.0 ?
    C10 C9 C8 . . 120.0 ?
    C10 C9 C14 . . 118.6 ?
    C8 C9 C14 . . 121.2 ?
    C11 C10 C9 . . 120.0 ?
    C11 C10 H10 . . 120.0 ?
    C9 C10 H10 . . 120.0 ?
    O2 C11 C10 . . 115.07 ?
    O2 C11 C12 . . 124.91 ?
    C10 C11 C12 . . 120.0 ?
    C13 C12 C11 . . 120.0 ?
    C13 C12 H12 . . 120.0 ?
    C11 C12 H12 . . 120.0 ?
    C12 C13 C8 . . 120.0 ?
    C12 C13 H13 . . 120.0 ?
    C8 C13 H13 . . 120.0 ?
    C16 C14 C15 . . 107.2(2) ?
    C16 C14 C17 . . 109.7(3) ?
    C15 C14 C17 . . 108.0(2) ?
    C16 C14 C9 . . 111.2(2) ?
    C15 C14 C9 . . 111.8 ?
    C17 C14 C9 . . 108.9(2) ?
    C14 C15 H15A . . 109.5 ?
    C14 C15 H15B . . 109.5 ?
    H15A C15 H15B . . 109.5 ?
    C14 C15 H15C . . 109.5 ?
    H15A C15 H15C . . 109.5 ?
    H15B C15 H15C . . 109.5 ?
    C14 C16 H16A . . 109.5 ?
    C14 C16 H16B . . 109.5 ?
    H16A C16 H16B . . 109.5 ?
    C14 C16 H16C . . 109.5 ?
    H16A C16 H16C . . 109.5 ?
    H16B C16 H16C . . 109.5 ?
    C14 C17 H17A . . 109.5 ?
    C14 C17 H17B . . 109.5 ?
    H17A C17 H17B . . 109.5 ?
    C14 C17 H17C . . 109.5 ?
    H17A C17 H17C . . 109.5 ?
    H17B C17 H17C . . 109.5 ?
    O2 C18 C19 . . 108.9(3) ?
    O2 C18 H18A . . 109.9 ?
    C19 C18 H18A . . 109.9 ?
    O2 C18 H18B . . 109.9 ?
    C19 C18 H18B . . 109.9 ?
    H18A C18 H18B . . 108.3 ?
    C20 C19 C24 . . 120.0 ?
    C20 C19 C18 . . 120.7(2) ?
    C24 C19 C18 . . 119.3(2) ?
    C21 C20 C19 . . 120.0 ?
    C21 C20 H20 . . 120.0 ?
    C19 C20 H20 . . 120.0 ?
    C20 C21 C22 . . 120.0 ?
    C20 C21 H21 . . 120.0 ?
    C22 C21 H21 . . 120.0 ?
    C21 C22 C23 . . 120.0 ?
    C21 C22 H22 . . 120.0 ?
    C23 C22 H22 . . 120.0 ?
    C24 C23 C22 . . 120.0 ?
    C24 C23 H23 . . 120.0 ?
    C22 C23 H23 . . 120.0 ?
    C23 C24 C19 . . 120.0 ?
    C23 C24 H24 . . 120.0 ?
    C19 C24 H24 . . 120.0 ?
    C8 O1 C7 . . 117.9(2) ?
    C11 O2 C18 . . 117.68(19) ?
loop_
    _geom_torsion_atom_site_label_1
    _geom_torsion_atom_site_label_2
    _geom_torsion_atom_site_label_3
    _geom_torsion_atom_site_label_4
    _geom_torsion_site_symmetry_1
    _geom_torsion_site_symmetry_2
    _geom_torsion_site_symmetry_3
    _geom_torsion_site_symmetry_4
    _geom_torsion
    _geom_torsion_publ_flag
    C6 C1 C2 C3 . . . . 0.0 ?
    C1 C2 C3 C4 . . . . 0.0 ?
    C2 C3 C4 C5 . . . . 0.0 ?
    C2 C3 C4 C7 . . . . 176.5(3) ?
    C3 C4 C5 C6 . . . . 0.0 ?
    C7 C4 C5 C6 . . . . -176.6(3) ?
    C4 C5 C6 C1 . . . . 0.0 ?
    C2 C1 C6 C5 . . . . 0.0 ?
    C5 C4 C7 O1 . . . . -135.2(3) ?
    C3 C4 C7 O1 . . . . 48.2(4) ?
    O1 C8 C9 C10 . . . . 178.7 ?
    C13 C8 C9 C10 . . . . 0.0 ?
    O1 C8 C9 C14 . . . . -5.3 ?
    C13 C8 C9 C14 . . . . 176.0 ?
    C8 C9 C10 C11 . . . . 0.0 ?
    C14 C9 C10 C11 . . . . -176.1 ?
    C9 C10 C11 O2 . . . . 178.3 ?
    C9 C10 C11 C12 . . . . 0.0 ?
    O2 C11 C12 C13 . . . . -178.2 ?
    C10 C11 C12 C13 . . . . 0.0 ?
    C11 C12 C13 C8 . . . . 0.0 ?
    O1 C8 C13 C12 . . . . -178.7 ?
    C9 C8 C13 C12 . . . . 0.0 ?
    C10 C9 C14 C16 . . . . -124.7(3) ?
    C8 C9 C14 C16 . . . . 59.3(3) ?
    C10 C9 C14 C15 . . . . -4.9 ?
    C8 C9 C14 C15 . . . . 179.1 ?
    C10 C9 C14 C17 . . . . 114.4(2) ?
    C8 C9 C14 C17 . . . . -61.6(2) ?
    O2 C18 C19 C20 . . . . -107.8(3) ?
    O2 C18 C19 C24 . . . . 72.8(3) ?
    C24 C19 C20 C21 . . . . 0.0 ?
    C18 C19 C20 C21 . . . . -179.40(18) ?
    C19 C20 C21 C22 . . . . 0.0 ?
    C20 C21 C22 C23 . . . . 0.0 ?
    C21 C22 C23 C24 . . . . 0.0 ?
    C22 C23 C24 C19 . . . . 0.0 ?
    C20 C19 C24 C23 . . . . 0.0 ?
    C18 C19 C24 C23 . . . . 179.41(18) ?
    C9 C8 O1 C7 . . . . -177.5(3) ?
    C13 C8 O1 C7 . . . . 1.2(4) ?
    C4 C7 O1 C8 . . . . -178.2(3) ?
    C10 C11 O2 C18 . . . . -176.0(2) ?
    C12 C11 O2 C18 . . . . 2.3(3) ?
    C19 C18 O2 C11 . . . . -179.7(2) ?
loop_
    _geom_hbond_atom_site_label_D
    _geom_hbond_atom_site_label_H
    _geom_hbond_atom_site_label_A
    _geom_hbond_site_symmetry_A
    _geom_hbond_distance_DH
    _geom_hbond_distance_HA
    _geom_hbond_distance_DA
    _geom_hbond_angle_DHA
    _geom_hbond_publ_flag
    C5 H5 Cg3 3_566 0.93 2.96 3.725 141 yes
    C15 H15C Cg3 3_565 0.96 2.87 3.818 168 yes
    C24 H24 Cg2 1_455 0.93 2.71 3.560 153 yes
