# Supplementary material for: 1,4-Bis(benz­yloxy)-2-tert-butyl­benzene
Source: Acta Crystallogr Sect E Struct Rep Online. 2008 Feb 22;64(Pt 3):o620. doi: 10.1107/S1600536808003383 (PMC2960852; doi:10.1107/S1600536808003383)
Supplement: Supplementary file 2 [file e-64-0o620-Isup2.hkl]

# 
# h,k,l, Fc-squared, Fo-squared, sigma(Fo-squared) and status flag 
# 
data_I
_shelx_title ' W in P2(1)/c' 
_shelx_refln_list_code          4 
_shelx_F_calc_maximum      144.76 
_exptl_crystal_F_000       800.00 
_reflns_d_resolution_high  0.8111 
 
loop_ 
 _symmetry_equiv_pos_as_xyz 
 'x, y, z' 
 '-x, y+1/2, -z+1/2' 
 '-x, -y, -z' 
 'x, -y-1/2, z-1/2' 
 
_cell_length_a     6.5570 
_cell_length_b    23.7720 
_cell_length_c    12.9240 
_cell_angle_alpha  90.000 
_cell_angle_beta   93.210 
_cell_angle_gamma  90.000 
 
_shelx_F_squared_multiplier     1.000 
 
loop_ 
 _refln_index_h 
 _refln_index_k 
 _refln_index_l 
 _refln_F_squared_calc 
 _refln_F_squared_meas 
 _refln_F_squared_sigma 
 _refln_observed_status 
   1   0   0     1808.54     1688.71      8.17 o 
   2   0   0      241.69      219.20      4.09 o 
   3   0   0      497.05      575.37      8.50 o 
   4   0   0       37.02       37.03      3.22 o 
   5   0   0     1009.51      933.63     14.11 o 
   6   0   0       56.00       33.75      5.30 o 
   7   0   0        2.87       -3.96      4.84 o 
   8   0   0       27.41       21.79      6.53 o 
   1   1   0      344.86      302.03      3.41 o 
   2   1   0        6.53        7.99      1.07 o 
   3   1   0      114.30       82.24      3.51 o 
   4   1   0       63.58       58.92      4.06 o 
   5   1   0       44.49       44.50      4.87 o 
   6   1   0      224.16      194.80      8.72 o 
   7   1   0       14.81       20.16      5.20 o 
   8   1   0        9.30       -1.85      5.75 o 
   0   2   0     4773.46     4453.52     46.88 o 
   1   2   0      173.08      167.00      2.69 o 
   2   2   0       84.76       99.02      2.90 o 
   3   2   0      108.98      118.32      4.04 o 
   4   2   0       14.24       24.97      2.92 o 
   5   2   0        0.10        3.38      3.47 o 
   6   2   0       18.04       19.97      5.23 o 
   7   2   0       22.99       26.08      5.49 o 
   8   2   0       41.80       34.10      6.76 o 
   1   3   0     8266.96     8512.87     96.19 o 
   2   3   0      469.89      461.79      6.15 o 
   3   3   0     1404.90     1485.34     13.36 o 
   4   3   0      255.30      281.29      7.37 o 
   5   3   0      436.71      386.81      9.83 o 
   6   3   0        7.90        3.77      4.45 o 
   7   3   0       53.51       52.43      6.33 o 
   8   3   0       27.35       27.54      6.53 o 
   0   4   0     6751.29     6090.00     74.47 o 
   1   4   0    20955.09    22298.61    186.04 o 
   2   4   0     1049.63     1178.08     10.22 o 
   3   4   0       46.02       56.84      3.41 o 
   4   4   0       22.33        9.32      2.73 o 
   5   4   0        3.77        2.24      3.54 o 
   6   4   0       20.78       15.98      5.29 o 
   7   4   0        8.19       13.05      5.39 o 
   1   5   0     7832.91     7877.38    103.62 o 
   2   5   0     1532.70     1593.58     12.32 o 
   3   5   0     1219.09     1396.86     13.39 o 
   4   5   0      273.15      259.49      7.30 o 
   5   5   0       59.91       47.70      4.45 o 
   6   5   0      175.36      171.91      8.78 o 
   7   5   0       55.89       55.51      6.40 o 
   0   6   0      383.66      261.41      4.12 o 
   1   6   0     6330.52     6138.75     94.59 o 
   2   6   0      323.36      332.26      5.96 o 
   3   6   0     1157.24     1242.61     13.10 o 
   4   6   0       16.57       20.59      2.79 o 
   5   6   0      176.77      142.19      6.64 o 
   6   6   0        0.97        2.34      4.84 o 
   7   6   0        8.98        6.33      5.16 o 
   1   7   0      894.30      873.81      8.86 o 
   2   7   0      273.92      200.96      5.03 o 
   3   7   0      370.84      422.44      8.17 o 
   4   7   0        0.48        3.08      2.24 o 
   5   7   0       31.07       30.53      3.93 o 
   6   7   0      188.32      164.09      8.65 o 
   7   7   0        8.91       12.21      4.81 o 
   0   8   0      870.54      905.94      8.82 o 
   1   8   0      732.69      652.31      7.84 o 
   2   8   0     1845.69     1891.66     14.84 o 
   3   8   0      170.13      141.71      5.31 o 
   4   8   0        0.04       -0.52      2.63 o 
   5   8   0        0.21       -1.75      3.28 o 
   6   8   0        0.91       -3.51      4.48 o 
   7   8   0        1.49        1.95      5.00 o 
   1   9   0      112.70      115.57      4.53 o 
   2   9   0      507.50      535.24      8.56 o 
   3   9   0      203.54      203.51      6.22 o 
   4   9   0      181.77      226.70      7.49 o 
   5   9   0        6.30        8.83      3.70 o 
   6   9   0       42.16       32.22      5.49 o 
   7   9   0       10.99        5.97      5.62 o 
   0  10   0     2465.71     2455.43     16.32 o 
   1  10   0     1348.04     1320.39     12.36 o 
   2  10   0     2286.88     2749.87     19.43 o 
   3  10   0       78.88      101.98      4.78 o 
   4  10   0      106.68      138.93      6.34 o 
   5  10   0       54.21       52.37      5.17 o 
   6  10   0       25.20       29.84      4.42 o 
   7  10   0       29.17       36.83      5.75 o 
   1  11   0       81.06       73.33      3.80 o 
   2  11   0      146.91      171.09      6.02 o 
   3  11   0      128.14      120.52      5.27 o 
   4  11   0       34.04       26.15      4.00 o 
   5  11   0        0.15       -3.38      3.83 o 
   6  11   0        0.55       -0.88      4.51 o 
   7  11   0       21.88       23.09      5.97 o 
   0  12   0      153.78      172.00      5.21 o 
   1  12   0       58.21       65.00      4.42 o 
   2  12   0       12.09       16.04      2.92 o 
   3  12   0      129.28      113.16      5.63 o 
   4  12   0        7.12        5.36      3.83 o 
   5  12   0       59.46       73.13      5.85 o 
   6  12   0        0.67        3.25      4.22 o 
   7  12   0        0.46        0.00      5.84 o 
   1  13   0       73.29       88.06      4.39 o 
   2  13   0       46.55       36.88      3.54 o 
   3  13   0       77.09       80.38      5.01 o 
   4  13   0       21.44        5.39      4.09 o 
   5  13   0       29.44       34.85      5.10 o 
   6  13   0        5.17        5.49      5.10 o 
   7  13   0        4.78       12.60      5.13 o 
   0  14   0      227.05      239.73      6.75 o 
   1  14   0      433.62      520.12      9.61 o 
   2  14   0        1.51        0.00      2.50 o 
   3  14   0       39.39       57.76      5.03 o 
   4  14   0        8.41       12.79      4.12 o 
   5  14   0        0.00        0.00      3.83 o 
   6  14   0       28.65       31.96      5.68 o 
   7  14   0        0.08       -3.70      5.45 o 
   1  15   0       79.95       86.14      4.68 o 
   2  15   0       74.15       68.61      5.36 o 
   3  15   0      301.15      329.64      9.75 o 
   4  15   0        7.03       11.75      4.71 o 
   5  15   0        1.97        1.66      4.25 o 
   6  15   0        1.70        4.84      5.03 o 
   0  16   0      114.07      136.75      5.95 o 
   1  16   0       13.39       -4.61      4.61 o 
   2  16   0      122.73      115.68      6.02 o 
   3  16   0      379.16      430.28     11.32 o 
   4  16   0        0.00       -0.75      4.19 o 
   5  16   0        0.27       -4.38      4.38 o 
   6  16   0        8.49       14.32      5.49 o 
   1  17   0      106.87      122.77      6.08 o 
   2  17   0        2.87       -4.71      4.71 o 
   3  17   0       11.94        1.36      5.36 o 
   4  17   0       17.76       21.04      4.64 o 
   5  17   0        6.94       21.04      4.64 o 
   6  17   0        1.59        1.72      5.23 o 
   0  18   0       69.90       57.65      4.74 o 
   1  18   0        2.76       -4.61      4.61 o 
   2  18   0      122.22      101.90      7.45 o 
   3  18   0        7.74       16.85      4.58 o 
   4  18   0       17.70       15.85      4.45 o 
   5  18   0       11.27       16.62      4.84 o 
   6  18   0        7.69       11.01      5.36 o 
   1  19   0       50.90       28.59      4.91 o 
   2  19   0      261.22      250.96     10.06 o 
   3  19   0        0.04       -4.58      4.58 o 
   4  19   0       22.91       31.76      5.00 o 
   5  19   0        5.49        2.56      5.16 o 
   6  19   0        1.69        2.21      6.33 o 
   0  20   0       15.66        7.57      3.77 o 
   1  20   0       50.74       52.46      5.39 o 
   2  20   0       86.44       82.16      7.96 o 
   3  20   0      105.87      134.82      7.48 o 
   4  20   0        2.69       11.17      4.38 o 
   5  20   0        0.04        0.00      5.39 o 
   1  21   0        0.06       -5.49      5.49 o 
   2  21   0       72.92       86.14      7.02 o 
   3  21   0        7.83        8.02      4.58 o 
   4  21   0        0.03       -4.84      4.84 o 
   5  21   0        6.67        6.92      5.45 o 
   0  22   0        8.65       14.32      3.86 o 
   1  22   0       81.25       95.21      6.27 o 
   2  22   0        0.48       -4.71      4.71 o 
   3  22   0        1.85       -1.46      4.68 o 
   4  22   0        3.76        4.51      4.19 o 
   5  22   0        1.82       -3.60      5.81 o 
   1  23   0       61.80       59.09      6.98 o 
   2  23   0        0.26       -2.86      4.19 o 
   3  23   0        3.72        1.23      4.77 o 
   4  23   0        0.17       -3.38      4.97 o 
   0  24   0      101.84      112.71      7.90 o 
   1  24   0        0.04       -5.52      5.52 o 
   2  24   0        1.81       -3.60      4.29 o 
   3  24   0        8.67       -3.86      5.10 o 
   4  24   0        2.61       -1.04      5.49 o 
   1  25   0        1.74        2.73      5.06 o 
   2  25   0        0.08        0.94      3.99 o 
   3  25   0        2.15        5.06      4.77 o 
   4  25   0        3.49        9.55      5.49 o 
   0  26   0       18.31       12.60      6.72 o 
   1  26   0       15.99        4.81      6.40 o 
   2  26   0        1.17        3.67      4.68 o 
   3  26   0        0.09        1.79      4.87 o 
   1  27   0       18.31       12.11      6.82 o 
   2  27   0        0.01        0.71      5.00 o 
   3  27   0        0.02        2.24      5.45 o 
   0  28   0        2.68        2.47      5.42 o 
   1  28   0        1.94       -7.60      7.60 o 
   2  28   0        0.33        3.31      5.19 o 
   1  29   0       28.92       13.41      8.18 o 
  -8   1   1        0.51       -2.60      5.49 o 
  -7   1   1       17.72       13.41      5.26 o 
  -6   1   1        0.04        2.47      4.38 o 
  -5   1   1      509.76      431.20     10.30 o 
  -4   1   1      175.73      154.33      5.70 o 
  -3   1   1       54.93       52.14      3.02 o 
  -2   1   1     1309.41     1169.91      9.62 o 
  -1   1   1      515.17      403.72      4.14 o 
   0   1   1     1739.58     1562.82     32.23 o 
   1   1   1     5029.84     5277.92     69.53 o 
   2   1   1        8.16        6.46      1.14 o 
   3   1   1      268.58      286.13      6.11 o 
   4   1   1     1245.55     1352.17     14.80 o 
   5   1   1       36.35       29.66      4.84 o 
   6   1   1       28.36       37.45      5.68 o 
   7   1   1        0.53        4.03      5.19 o 
   8   1   1        0.76        0.39      5.65 o 
  -8   2   1       12.70       28.48      6.82 o 
  -7   2   1        7.17       11.01      5.19 o 
  -6   2   1        0.00        0.26      4.19 o 
  -5   2   1        9.81       14.29      3.67 o 
  -4   2   1       31.22       39.76      3.15 o 
  -3   2   1       38.97       47.73      2.96 o 
  -2   2   1      502.41      362.17      5.47 o 
  -1   2   1     3576.55     3482.84     55.82 o 
   0   2   1       13.02       11.15      0.52 o 
   1   2   1     1237.34     1472.36      8.43 o 
   2   2   1      488.13      467.21      6.26 o 
   3   2   1       36.25       35.54      2.63 o 
   4   2   1       33.85       52.56      4.09 o 
   5   2   1        4.15        5.84      3.60 o 
   6   2   1       59.69       65.33      6.34 o 
   7   2   1      101.52      108.71      8.19 o 
   8   2   1        6.82        1.49      6.53 o 
  -8   3   1        1.60        0.00      5.75 o 
  -7   3   1        6.01       12.60      5.26 o 
  -6   3   1       22.74       22.57      5.26 o 
  -5   3   1        0.30        1.59      2.82 o 
  -4   3   1      230.66      279.75      7.40 o 
  -3   3   1       33.04       24.20      2.40 o 
  -2   3   1     1657.45     1626.60     11.80 o 
  -1   3   1     2916.92     2798.71     52.05 o 
   0   3   1     1000.02      883.48      4.04 o 
   1   3   1     1020.23     1087.64      7.67 o 
   2   3   1        5.86        1.95      1.27 o 
   3   3   1      552.76      587.10      8.86 o 
   4   3   1       32.48       14.07      3.05 o 
   5   3   1       85.35       68.94      5.53 o 
   6   3   1      124.94      113.07      7.12 o 
   7   3   1        5.86       10.58      5.32 o 
  -8   4   1        2.10        5.23      5.03 o 
  -7   4   1       27.91       29.45      5.78 o 
  -6   4   1        5.37        5.81      4.51 o 
  -5   4   1      106.26      131.67      6.14 o 
  -4   4   1        7.55        7.44      2.44 o 
  -3   4   1      181.29      215.87      5.44 o 
  -2   4   1     2174.13     2156.32     13.88 o 
  -1   4   1     2791.36     2569.00     52.80 o 
   0   4   1     3712.07     3403.58    108.15 o 
   1   4   1     9726.83    10101.38    116.01 o 
   2   4   1        0.94       10.78      1.56 o 
   3   4   1     1884.62     2292.65     17.16 o 
   4   4   1      321.41      329.08      7.96 o 
   5   4   1       84.91       93.86      5.75 o 
   6   4   1       77.70       69.47      6.40 o 
   7   4   1        0.46        6.88      4.90 o 
  -7   5   1       23.50       21.89      5.46 o 
  -6   5   1      331.54      313.07     10.75 o 
  -5   5   1       14.34       14.42      3.80 o 
  -4   5   1      127.69       98.44      4.91 o 
  -3   5   1       20.22       27.77      2.73 o 
  -2   5   1     4139.75     4220.12     20.55 o 
  -1   5   1      914.60     1009.44      8.25 o 
   0   5   1     3230.08     3005.80     39.47 o 
   1   5   1     8666.24     8615.90    111.53 o 
   2   5   1      107.49      146.50      3.97 o 
   3   5   1     1768.78     2156.60     16.94 o 
   4   5   1       50.00       51.27      3.87 o 
   5   5   1        0.92        4.81      3.02 o 
   6   5   1        3.46        0.26      4.58 o 
   7   5   1        7.64       -0.32      6.33 o 
  -7   6   1        0.46        1.27      5.19 o 
  -6   6   1        0.14        8.31      4.51 o 
  -5   6   1       83.35       87.69      5.30 o 
  -4   6   1       84.43       62.06      4.23 o 
  -3   6   1      808.26      899.48     11.34 o 
  -2   6   1     1976.87     2072.77     14.55 o 
  -1   6   1      280.19      232.55      4.29 o 
   0   6   1      410.84      341.77      5.09 o 
   1   6   1      617.72      664.44      7.25 o 
   2   6   1      588.93      649.36      8.33 o 
   3   6   1      594.06      723.90     10.44 o 
   4   6   1        2.78        3.86      2.47 o 
   5   6   1        1.69        2.76      3.60 o 
   6   6   1      142.18      131.36      7.54 o 
   7   6   1        0.09       -5.10      5.10 o 
  -7   7   1        6.58        9.94      5.29 o 
  -6   7   1       20.31       25.88      5.10 o 
  -5   7   1       42.69       30.73      4.13 o 
  -4   7   1       68.37       63.93      4.35 o 
  -3   7   1      456.13      495.75      8.94 o 
  -2   7   1     1067.28     1212.18     11.60 o 
  -1   7   1      371.74      376.26      5.74 o 
   0   7   1      334.11      260.12      5.12 o 
   1   7   1      160.93      188.22      4.17 o 
   2   7   1      216.47      211.18      5.09 o 
   3   7   1        4.94        3.67      2.66 o 
   4   7   1        0.14       -1.20      2.60 o 
   5   7   1       13.26        7.18      3.93 o 
   6   7   1       41.97       42.78      6.27 o 
   7   7   1       14.24        9.06      5.91 o 
  -7   8   1        1.32       -3.57      5.23 o 
  -6   8   1       67.38       63.03      6.40 o 
  -5   8   1        0.02        5.49      3.51 o 
  -4   8   1       15.30        1.79      3.21 o 
  -3   8   1      435.02      493.21      9.19 o 
  -2   8   1      639.81      653.12      9.12 o 
  -1   8   1       10.15        7.14      1.62 o 
   0   8   1      327.25      259.15      3.43 o 
   1   8   1       67.70       89.05      3.12 o 
   2   8   1       50.17       89.08      4.10 o 
   3   8   1        1.27        4.25      2.24 o 
   4   8   1       38.46       38.75      3.80 o 
   5   8   1        5.88        7.57      3.77 o 
   6   8   1       80.91       70.02      6.69 o 
   7   8   1        0.53       -2.63      5.13 o 
  -7   9   1        0.06        5.29      4.48 o 
  -6   9   1       39.94       39.33      5.75 o 
  -5   9   1       30.09       32.77      4.74 o 
  -4   9   1       17.50        8.25      3.31 o 
  -3   9   1      801.71      919.31     12.07 o 
  -2   9   1       30.24       16.24      2.50 o 
  -1   9   1       11.07       15.62      1.95 o 
   0   9   1      535.61      489.05      7.19 o 
   1   9   1       14.75       15.95      1.79 o 
   2   9   1     4114.31     4690.46     25.18 o 
   3   9   1       77.74      139.23      5.23 o 
   4   9   1        1.38       -3.15      3.15 o 
   5   9   1        4.02       -0.45      3.54 o 
   6   9   1       50.95       52.27      6.37 o 
   7   9   1        0.21       -0.32      4.97 o 
  -7  10   1        3.30       10.45      5.03 o 
  -6  10   1        7.61        4.77      4.45 o 
  -5  10   1        2.91        5.13      3.67 o 
  -4  10   1       61.55       48.03      4.32 o 
  -3  10   1     1227.57     1342.75     15.39 o 
  -2  10   1      581.97      623.18      9.52 o 
  -1  10   1      174.13      234.74      5.41 o 
   0  10   1      660.22      763.46      8.54 o 
   1  10   1        0.04       -0.45      1.72 o 
   2  10   1       43.41       60.47      4.39 o 
   3  10   1      113.17       89.08      4.68 o 
   4  10   1        3.40        5.39      3.02 o 
   5  10   1       72.59       64.73      5.30 o 
   6  10   1       11.12       13.93      4.42 o 
   7  10   1        1.18        0.68      4.97 o 
  -7  11   1        0.84        0.00      5.19 o 
  -6  11   1        8.41       11.53      4.71 o 
  -5  11   1        0.00        1.92      3.60 o 
  -4  11   1        0.49        0.78      3.38 o 
  -3  11   1     1145.76     1160.84     14.76 o 
  -2  11   1        4.97        4.94      2.34 o 
  -1  11   1      152.39      151.27      4.92 o 
   0  11   1      319.35      343.31      4.74 o 
   1  11   1        2.58        9.48      2.21 o 
   2  11   1      457.73      494.70      9.00 o 
   3  11   1      228.15      190.62      6.71 o 
   4  11   1       72.45       96.26      5.52 o 
   5  11   1        2.00        0.26      3.96 o 
   6  11   1        0.01        9.03      4.29 o 
   7  11   1        0.91        6.59      5.32 o 
  -7  12   1       14.00       11.23      6.56 o 
  -6  12   1       39.01       32.84      5.26 o 
  -5  12   1       10.92        6.20      4.16 o 
  -4  12   1       13.30       11.98      4.09 o 
  -3  12   1      607.00      518.65     10.74 o 
  -2  12   1      675.02      717.07     10.77 o 
  -1  12   1      126.49      149.83      5.14 o 
   0  12   1      293.49      323.87      4.87 o 
   1  12   1        1.40        0.26      2.50 o 
   2  12   1       50.28       29.76      3.28 o 
   3  12   1      186.21      186.57      6.61 o 
   4  12   1        7.04       -1.46      3.54 o 
   5  12   1       53.57       53.08      5.23 o 
   6  12   1        0.20        1.20      4.61 o 
   7  12   1        0.08       -0.71      5.32 o 
  -7  13   1        2.26       -1.79      5.91 o 
  -6  13   1        0.09        1.82      4.09 o 
  -5  13   1       15.39       14.35      4.74 o 
  -4  13   1      197.01      206.34      8.53 o 
  -3  13   1       93.68       84.43      5.30 o 
  -2  13   1        8.72        1.72      2.73 o 
  -1  13   1      332.22      275.69      7.25 o 
   0  13   1       28.29       25.84      5.21 o 
   1  13   1      644.55      633.80     10.24 o 
   2  13   1        0.11        3.96      2.37 o 
   3  13   1      143.87      103.90      5.73 o 
   4  13   1       22.37       14.13      3.96 o 
   5  13   1      165.61      157.58      7.84 o 
   6  13   1        4.63        1.23      4.61 o 
   7  13   1        0.89        1.46      5.45 o 
  -7  14   1        0.32       -5.91      5.91 o 
  -6  14   1        0.65        2.50      4.35 o 
  -5  14   1        6.45        7.44      4.03 o 
  -4  14   1      312.76      330.31     10.43 o 
  -3  14   1       21.79       34.98      4.42 o 
  -2  14   1        1.73       -1.01      2.69 o 
  -1  14   1      704.08      778.33     11.89 o 
   0  14   1      383.75      453.26      6.96 o 
   1  14   1        0.42       -2.40      2.40 o 
   2  14   1        1.11       -2.01      2.53 o 
   3  14   1       52.57       62.48      4.94 o 
   4  14   1       64.06       53.81      5.20 o 
   5  14   1      144.16      133.84      7.90 o 
   6  14   1        0.47       -5.16      5.16 o 
   7  14   1        7.66        0.36      6.04 o 
  -6  15   1        0.44        7.73      4.38 o 
  -5  15   1        7.32       10.71      5.07 o 
  -4  15   1      209.82      233.32      9.34 o 
  -3  15   1      205.14      228.42      8.50 o 
  -2  15   1      114.94      122.79      5.85 o 
  -1  15   1        4.65       -2.95      2.95 o 
   0  15   1       13.10        9.44      2.09 o 
   1  15   1      100.74       99.40      4.84 o 
   2  15   1       24.10       25.01      3.38 o 
   3  15   1        1.31       -4.06      4.06 o 
   4  15   1        1.90       -2.86      4.22 o 
   5  15   1        4.51        1.95      4.03 o 
   6  15   1        0.94        4.55      4.87 o 
  -6  16   1        1.70        9.64      4.38 o 
  -5  16   1       47.47       39.66      5.94 o 
  -4  16   1      375.04      361.86     11.51 o 
  -3  16   1       10.01       17.11      4.45 o 
  -2  16   1      301.80      296.00      8.67 o 
  -1  16   1       20.55       14.22      2.92 o 
   0  16   1        6.93       16.09      3.00 o 
   1  16   1       73.98       58.44      4.94 o 
   2  16   1        1.22       -3.80      3.80 o 
   3  16   1        9.08        3.67      3.80 o 
   4  16   1       62.79       56.99      6.08 o 
   5  16   1        3.12        2.01      4.42 o 
   6  16   1        9.24        9.71      5.68 o 
  -6  17   1        2.36       -2.40      5.49 o 
  -5  17   1       10.16        4.74      4.97 o 
  -4  17   1        9.33       -4.87      4.87 o 
  -3  17   1       17.36       23.67      5.16 o 
  -2  17   1       45.77       51.03      4.68 o 
  -1  17   1       35.82       43.85      4.26 o 
   0  17   1       25.51       13.42      2.19 o 
   1  17   1        6.82       11.14      3.12 o 
   2  17   1      253.74      229.08      8.21 o 
   3  17   1       56.99       56.33      6.01 o 
   4  17   1       15.50       14.48      4.68 o 
   5  17   1       30.53       28.38      5.33 o 
   6  17   1        1.39        2.08      5.62 o 
  -6  18   1        4.49        6.36      5.55 o 
  -5  18   1        0.75        3.38      4.51 o 
  -4  18   1        8.05        9.94      5.00 o 
  -3  18   1      105.30      103.43      6.99 o 
  -2  18   1       24.84       20.43      4.94 o 
  -1  18   1       99.80      114.30      5.92 o 
   0  18   1       57.51       51.29      3.19 o 
   1  18   1       31.26       27.83      4.42 o 
   2  18   1      100.00       81.98      6.99 o 
   3  18   1      207.30      219.54      9.21 o 
   4  18   1       12.08       15.72      4.51 o 
   5  18   1        0.05        2.79      4.58 o 
   6  18   1       11.74       15.00      5.81 o 
  -6  19   1       18.21       10.26      7.37 o 
  -5  19   1       10.92       19.84      5.16 o 
  -4  19   1        0.18        1.69      3.96 o 
  -3  19   1        0.44        0.00      4.19 o 
  -2  19   1      229.91      247.22      9.70 o 
  -1  19   1       12.51       -3.44      4.12 o 
   0  19   1        1.80      -24.48     29.67 o 
   1  19   1        7.25       -5.68      5.68 o 
   2  19   1       11.23       -6.98      6.98 o 
   3  19   1       14.55       -6.98      6.98 o 
   4  19   1       28.01       42.45      5.68 o 
   5  19   1        5.12        7.73      5.23 o 
   6  19   1       20.85       30.26      6.49 o 
  -5  20   1        7.16        2.99      5.78 o 
  -4  20   1        0.01        4.71      4.12 o 
  -3  20   1       10.58       21.59      4.35 o 
  -2  20   1      140.84      177.16      8.45 o 
  -1  20   1       40.92       33.52      4.94 o 
   0  20   1       19.99       27.44      8.49 o 
   1  20   1       42.85       21.47      5.68 o 
   2  20   1       93.06       73.55      8.13 o 
   3  20   1       13.37        8.99      4.71 o 
   4  20   1        3.33       -4.74      4.74 o 
   5  20   1        0.42       -4.68      5.16 o 
  -5  21   1        9.21        4.48      6.10 o 
  -4  21   1       13.84       15.98      5.20 o 
  -3  21   1       13.34       20.78      4.51 o 
  -2  21   1      121.74      128.84      8.29 o 
  -1  21   1       18.73       14.52      5.39 o 
   0  21   1       21.47        3.62      6.66 o 
   1  21   1        2.65       -6.56      6.56 o 
   2  21   1       76.12       96.73      6.92 o 
   3  21   1        0.23       -4.77      4.77 o 
   4  21   1        0.00        0.29      4.29 o 
   5  21   1        0.00        0.00      5.26 o 
  -5  22   1       24.02       32.38      6.72 o 
  -4  22   1        0.01       -1.59      4.74 o 
  -3  22   1        4.42        4.09      4.64 o 
  -2  22   1       38.11       41.02      6.37 o 
  -1  22   1      268.44      230.86     10.26 o 
   0  22   1       49.05       28.54     18.56 o 
   1  22   1        0.06       -3.08      4.45 o 
   2  22   1       25.24       -7.47      7.47 o 
   3  22   1        0.34        6.46      4.16 o 
   4  22   1        4.38       -3.25      5.45 o 
   5  22   1        0.25       -0.36      5.32 o 
  -4  23   1        2.01        3.02      4.71 o 
  -3  23   1        2.05        4.90      4.29 o 
  -2  23   1        0.89        5.68      4.25 o 
  -1  23   1      224.84      244.59     11.06 o 
   0  23   1       22.71       -1.49      4.33 o 
   1  23   1        5.06       -2.47      5.07 o 
   2  23   1       18.61        7.44      5.46 o 
   3  23   1        0.70        1.85      4.51 o 
   4  23   1       14.54       19.29      6.07 o 
  -4  24   1        3.03        7.73      4.61 o 
  -3  24   1        0.50       -1.59      4.61 o 
  -2  24   1        2.01        0.91      4.32 o 
  -1  24   1       41.55       24.17      6.69 o 
   0  24   1      100.33      103.46     28.49 o 
   1  24   1        1.77       -6.46      6.46 o 
   2  24   1        1.12       -5.32      5.32 o 
   3  24   1        0.52        7.11      4.32 o 
   4  24   1        0.02       -5.13      5.13 o 
  -4  25   1        0.09       -5.52      5.65 o 
  -3  25   1        0.99        7.08      4.48 o 
  -2  25   1        7.50        7.92      4.90 o 
  -1  25   1       46.38       42.81      6.79 o 
   0  25   1       26.48      -16.14     37.61 o 
   1  25   1       37.00       28.61      6.98 o 
   2  25   1        0.38        6.04      4.48 o 
   3  25   1        0.04       -0.32      4.61 o 
   4  25   1        0.72        0.75      5.23 o 
  -3  26   1        0.03       -1.43      4.93 o 
  -2  26   1        0.62       -4.93      4.93 o 
  -1  26   1        2.81        9.61      5.88 o 
   0  26   1      127.84      123.32     33.07 o 
   1  26   1        4.73       -6.43      6.43 o 
   2  26   1        2.23       -0.68      5.29 o 
   3  26   1        2.59       -3.90      5.65 o 
  -3  27   1        0.00        1.10      5.65 o 
  -2  27   1        1.91        3.86      5.13 o 
  -1  27   1       11.77        0.32      6.36 o 
   0  27   1       59.45       36.29     44.21 o 
   1  27   1        0.91       -6.33      6.33 o 
   2  27   1        2.27       -4.58      5.55 o 
   3  27   1        0.23       -6.46      6.46 o 
  -2  28   1        1.64        5.88      4.64 o 
  -1  28   1       25.96       29.13      6.72 o 
   0  28   1       57.83       49.25     30.92 o 
   1  28   1        0.09       -3.57      5.52 o 
   2  28   1       10.51        2.95      5.94 o 
  -1  29   1        6.75        6.36      6.46 o 
   0  29   1        0.07      -19.04     19.04 o 
  -8   0   2       25.20       16.66      5.98 o 
  -7   0   2        1.39        2.76      4.42 o 
  -6   0   2      210.72      217.74      9.50 o 
  -5   0   2       30.72       32.32      3.77 o 
  -4   0   2      394.81      413.42      8.89 o 
  -3   0   2      463.09      465.13      7.83 o 
  -2   0   2      737.86      814.34      8.26 o 
  -1   0   2     5348.52     5684.32     77.50 o 
   0   0   2     6467.82     5956.38     50.25 o 
   1   0   2      198.77      220.81      3.50 o 
   2   0   2       96.84      140.18      3.58 o 
   3   0   2      248.88      232.41      5.61 o 
   4   0   2      388.46      410.86      8.92 o 
   5   0   2       88.94      117.95      6.79 o 
   6   0   2      188.77      176.88      8.36 o 
   7   0   2        0.50       -0.94      4.93 o 
  -8   1   2        0.16       -4.81      5.36 o 
  -7   1   2       11.63       13.51      5.39 o 
  -6   1   2       65.74       67.06      6.40 o 
  -5   1   2       23.32       19.00      3.73 o 
  -4   1   2      171.06      155.71      5.66 o 
  -3   1   2        3.17       -0.36      1.72 o 
  -2   1   2     2233.14     2180.00     13.66 o 
  -1   1   2     7037.49     7076.10     89.19 o 
   0   1   2     1839.97     1563.81     23.77 o 
   1   1   2     1670.49     1731.82      9.93 o 
   2   1   2        7.08        9.45      1.53 o 
   3   1   2      175.69      177.79      5.21 o 
   4   1   2      134.37      135.63      5.73 o 
   5   1   2      496.72      455.52     10.88 o 
   6   1   2        0.11        8.96      4.29 o 
   7   1   2       30.46       38.26      5.62 o 
  -8   2   2        8.12        4.09      5.88 o 
  -7   2   2        2.43       -0.29      5.42 o 
  -6   2   2       33.11       26.37      5.10 o 
  -5   2   2      122.81      114.07      5.72 o 
  -4   2   2        0.24        2.18      2.05 o 
  -3   2   2       26.11       11.08      1.92 o 
  -2   2   2       10.14        8.48      1.56 o 
  -1   2   2    10039.96    10159.32    113.55 o 
   0   2   2    10397.44    10062.95     95.69 o 
   1   2   2     4604.75     4516.53     72.27 o 
   2   2   2     1439.53     1455.93     11.39 o 
   3   2   2        0.01        3.86      1.56 o 
   4   2   2       98.01       88.93      4.49 o 
   5   2   2        4.59        6.20      3.83 o 
   6   2   2       10.61       11.04      4.38 o 
   7   2   2        3.68        5.97      5.39 o 
  -8   3   2        3.46        1.49      5.06 o 
  -7   3   2       20.30       12.05      5.23 o 
  -6   3   2        0.00        1.53      4.06 o 
  -5   3   2       67.22       55.79      5.10 o 
  -4   3   2        1.74        4.29      2.47 o 
  -3   3   2      888.12      924.17     10.70 o 
  -2   3   2       30.67       10.43      1.66 o 
  -1   3   2     1271.66     1359.07      9.23 o 
   0   3   2        3.47        4.45      0.57 o 
   1   3   2     1037.63     1076.78      8.33 o 
   2   3   2      573.21      506.87      6.92 o 
   3   3   2        9.41       10.10      2.24 o 
   4   3   2      248.04      246.47      7.17 o 
   5   3   2      450.01      420.09     10.58 o 
   6   3   2       47.41       40.38      5.46 o 
   7   3   2        3.10        3.47      5.06 o 
  -7   4   2        9.15       17.44      4.84 o 
  -6   4   2       60.61       64.07      5.88 o 
  -5   4   2        0.28       -3.54      3.54 o 
  -4   4   2      320.71      335.47      8.22 o 
  -3   4   2       22.33       20.20      2.83 o 
  -2   4   2      264.45      222.52      4.77 o 
  -1   4   2    12300.39    12775.93    139.36 o 
   0   4   2       37.22       38.66      1.18 o 
   1   4   2     2778.25     2395.67     55.30 o 
   2   4   2        0.01        4.71      1.56 o 
   3   4   2      304.46      378.94      7.38 o 
   4   4   2       15.43       26.21      3.21 o 
   5   4   2        6.09        7.79      3.70 o 
   6   4   2        0.02       -1.82      4.12 o 
   7   4   2       49.97       51.29      6.89 o 
  -7   5   2        2.86       11.95      4.51 o 
  -6   5   2      177.83      158.48      8.59 o 
  -5   5   2      196.07      215.00      7.78 o 
  -4   5   2       34.76       30.79      3.48 o 
  -3   5   2       14.46       21.24      2.70 o 
  -2   5   2     1839.40     1812.14     13.50 o 
  -1   5   2     1165.36     1088.40      9.09 o 
   0   5   2     2593.08     2241.71    107.79 o 
   1   5   2     1520.31     1403.97     10.44 o 
   2   5   2      742.71      735.48      8.82 o 
   3   5   2      240.96      250.25      6.26 o 
   4   5   2        0.10        7.11      2.60 o 
   5   5   2        0.00        0.42      3.12 o 
   6   5   2        0.61        1.85      4.35 o 
   7   5   2       29.41       23.77      6.40 o 
  -7   6   2        0.36       -1.27      5.00 o 
  -6   6   2       87.41       70.23      6.82 o 
  -5   6   2      152.90      152.33      6.96 o 
  -4   6   2       77.73       97.45      5.20 o 
  -3   6   2        7.21        4.06      2.21 o 
  -2   6   2     1207.95     1307.25     11.71 o 
  -1   6   2      827.80      754.58      7.91 o 
   0   6   2        2.95        2.05      0.65 o 
   1   6   2      347.66      339.99      5.41 o 
   2   6   2        2.56        4.55      1.75 o 
   3   6   2      652.28      696.28     10.25 o 
   4   6   2       28.92       36.99      3.54 o 
   5   6   2       30.21        6.76      3.15 o 
   6   6   2        0.47       -0.81      4.38 o 
   7   6   2        0.77       -5.81      5.81 o 
  -7   7   2        0.33       -2.56      5.10 o 
  -6   7   2      148.51      161.78      8.16 o 
  -5   7   2       42.16       57.30      5.42 o 
  -4   7   2      268.88      248.68      7.43 o 
  -3   7   2      689.47      756.90     10.58 o 
  -2   7   2     1720.29     1832.75     14.55 o 
  -1   7   2      316.86      329.07      5.57 o 
   0   7   2       29.35       45.75      1.50 o 
   1   7   2     3965.65     3869.91     81.78 o 
   2   7   2      301.81      274.97      5.98 o 
   3   7   2      203.20      205.65      6.09 o 
   4   7   2       25.03       28.58      3.35 o 
   5   7   2       21.77       15.78      4.06 o 
   6   7   2      101.62      107.06      6.86 o 
   7   7   2       26.59       42.12      6.01 o 
  -7   8   2        3.00        8.51      5.32 o 
  -6   8   2        1.40        3.80      4.25 o 
  -5   8   2       35.46       45.34      4.64 o 
  -4   8   2        0.96       -1.07      2.89 o 
  -3   8   2       34.68       34.21      3.25 o 
  -2   8   2      522.14      547.44      8.43 o 
  -1   8   2       24.64       14.98      1.82 o 
   0   8   2      477.61      353.16      9.39 o 
   1   8   2      653.47      610.80      8.15 o 
   2   8   2       68.53       92.75      4.10 o 
   3   8   2      304.54      304.87      7.44 o 
   4   8   2       88.08      105.16      5.59 o 
   5   8   2       33.64       35.73      4.48 o 
   6   8   2        1.01        3.90      4.58 o 
   7   8   2        0.44        2.34      4.90 o 
  -7   9   2       61.84       61.56      7.28 o 
  -6   9   2        4.45       -0.84      4.90 o 
  -5   9   2       46.69       54.54      4.91 o 
  -4   9   2       39.80       24.20      3.67 o 
  -3   9   2      166.48      175.08      5.96 o 
  -2   9   2     2853.47     3267.45     21.08 o 
  -1   9   2       19.32       29.62      2.34 o 
   0   9   2       32.49       37.93      2.10 o 
   1   9   2        0.51       -0.52      1.72 o 
   2   9   2      539.00      572.55      9.09 o 
   3   9   2      468.47      525.11      9.71 o 
   4   9   2       28.36       34.49      3.61 o 
   5   9   2       10.37       16.59      4.03 o 
   6   9   2      164.47      131.71      8.20 o 
   7   9   2        0.11       -3.38      5.91 o 
  -7  10   2       13.93        6.10      5.97 o 
  -6  10   2        0.00       -4.51      4.58 o 
  -5  10   2      180.37      194.26      8.17 o 
  -4  10   2      300.00      332.23      9.36 o 
  -3  10   2        4.88       -0.32      2.99 o 
  -2  10   2     1007.07     1029.79     12.33 o 
  -1  10   2       60.07       85.46      3.58 o 
   0  10   2        0.00        0.02      1.04 o 
   1  10   2       97.90      121.41      4.36 o 
   2  10   2        0.00       -2.31      2.31 o 
   3  10   2       13.73       26.27      3.41 o 
   4  10   2        2.25        2.18      3.25 o 
   5  10   2        6.56        1.69      3.83 o 
   6  10   2       70.35       65.08      6.50 o 
   7  10   2        1.54        2.08      4.71 o 
  -7  11   2        6.87       12.79      5.55 o 
  -6  11   2        0.37       -0.88      4.35 o 
  -5  11   2       94.07       94.71      6.73 o 
  -4  11   2      783.07      849.05     13.94 o 
  -3  11   2      511.15      521.38     10.21 o 
  -2  11   2        2.33       -2.56      2.56 o 
  -1  11   2      366.68      365.12      7.29 o 
   0  11   2      396.04      349.37      4.79 o 
   1  11   2     3023.69     3332.38     21.23 o 
   2  11   2       29.87       49.41      3.38 o 
   3  11   2       39.74       20.27      3.15 o 
   4  11   2       66.56       42.27      4.68 o 
   5  11   2        7.92        4.45      4.19 o 
   6  11   2        1.09       -4.93      4.93 o 
   7  11   2        0.03       10.91      4.81 o 
  -7  12   2        4.98        2.82      5.19 o 
  -6  12   2        0.00        7.73      3.90 o 
  -5  12   2       26.98       32.48      5.03 o 
  -4  12   2      183.01      196.06      8.20 o 
  -3  12   2      155.99      161.53      6.38 o 
  -2  12   2      220.16      171.03      5.96 o 
  -1  12   2       74.90       80.20      4.16 o 
   0  12   2        0.80        2.43      1.42 o 
   1  12   2       58.88      102.70      5.14 o 
   2  12   2        0.30        6.10      2.56 o 
   3  12   2        0.59        7.34      3.05 o 
   4  12   2       10.25       16.85      3.83 o 
   5  12   2       15.43       13.51      4.81 o 
   6  12   2        6.02       15.78      4.74 o 
   7  12   2        0.83        7.21      5.00 o 
  -7  13   2        0.41       -0.71      5.36 o 
  -6  13   2        5.29        4.58      4.48 o 
  -5  13   2       33.89       33.58      4.81 o 
  -4  13   2      201.01      234.72      8.79 o 
  -3  13   2       39.88       42.75      4.52 o 
  -2  13   2       85.97       94.38      5.04 o 
  -1  13   2        0.03        1.17      1.98 o 
   0  13   2      346.21      327.62      5.24 o 
   1  13   2      405.95      391.59      8.43 o 
   2  13   2        9.60       15.78      2.82 o 
   3  13   2       23.75       28.29      3.35 o 
   4  13   2      140.90      140.85      7.12 o 
   5  13   2       44.92       41.12      5.91 o 
   6  13   2        0.11       -0.62      4.35 o 
   7  13   2        5.84       10.29      4.64 o 
  -7  14   2        4.98       21.43      5.55 o 
  -6  14   2        0.09       10.39      4.38 o 
  -5  14   2        2.40       -2.66      4.16 o 
  -4  14   2      127.79      137.25      7.64 o 
  -3  14   2      346.02      361.80      9.72 o 
  -2  14   2       64.63       93.56      5.07 o 
  -1  14   2       42.93       35.25      3.48 o 
   0  14   2       55.69       97.55      3.48 o 
   1  14   2        9.90        9.74      2.66 o 
   2  14   2       46.40       43.01      3.48 o 
   3  14   2      128.61       93.01      5.82 o 
   4  14   2      136.54      155.60      7.67 o 
   5  14   2      171.54      169.52      8.62 o 
   6  14   2        1.35       13.47      4.22 o 
  -6  15   2        1.12       -3.57      4.45 o 
  -5  15   2        0.66       -3.05      4.68 o 
  -4  15   2      118.98      117.40      7.64 o 
  -3  15   2        0.98       -2.47      4.71 o 
  -2  15   2      100.19      109.34      5.59 o 
  -1  15   2       28.90       21.27      3.64 o 
   0  15   2      552.69      577.42     10.71 o 
   1  15   2      155.84      122.03      5.60 o 
   2  15   2        5.84        0.55      2.79 o 
   3  15   2       87.04      104.14      5.92 o 
   4  15   2       30.62       30.20      5.10 o 
   5  15   2        0.14       -4.74      4.74 o 
   6  15   2        6.76       -4.61      5.58 o 
  -6  16   2        0.62        1.01      5.26 o 
  -5  16   2       26.10       26.73      5.29 o 
  -4  16   2       12.89        7.92      5.00 o 
  -3  16   2      820.88      879.21     15.18 o 
  -2  16   2      123.54      103.48      5.79 o 
  -1  16   2      211.31      218.47      7.26 o 
   0  16   2      236.93      238.60      5.49 o 
   1  16   2       22.07       26.18      3.77 o 
   2  16   2       92.97       90.17      5.30 o 
   3  16   2        9.18       15.62      4.42 o 
   4  16   2        3.65       -3.28      4.22 o 
   5  16   2        5.59        0.00      4.74 o 
   6  16   2       16.89       27.89      5.81 o 
  -6  17   2        2.01        5.52      5.58 o 
  -5  17   2        0.67        4.19      4.97 o 
  -4  17   2       33.77       39.92      5.55 o 
  -3  17   2      431.30      475.02     12.69 o 
  -2  17   2       32.48       28.16      4.25 o 
  -1  17   2       18.08       21.27      3.64 o 
   0  17   2       12.80        9.89      2.53 o 
   1  17   2        0.21       -1.17      2.95 o 
   2  17   2      157.65      181.72      7.71 o 
   3  17   2       75.84       75.94      5.85 o 
   4  17   2       40.25       54.50      5.68 o 
   5  17   2       17.32       16.37      4.87 o 
   6  17   2       22.60       24.19      6.33 o 
  -6  18   2        1.09        2.50      4.71 o 
  -5  18   2       18.69       26.33      5.88 o 
  -4  18   2       28.24       13.28      5.39 o 
  -3  18   2      231.92      226.37      9.67 o 
  -2  18   2        1.16        0.00      3.67 o 
  -1  18   2        2.00        9.81      3.47 o 
   0  18   2       81.54       80.21      3.60 o 
   1  18   2       53.44       65.01      5.26 o 
   2  18   2      312.32      305.62     10.23 o 
   3  18   2        0.00        4.64      4.09 o 
   4  18   2        1.02        4.42      3.90 o 
   5  18   2        1.87       -0.94      4.58 o 
   6  18   2        0.52       -4.71      5.58 o 
  -6  19   2       28.59       31.66      7.18 o 
  -5  19   2       18.75       18.35      5.65 o 
  -4  19   2        1.19       -0.55      4.25 o 
  -3  19   2       75.50       84.00      6.50 o 
  -2  19   2       40.76       33.49      5.59 o 
  -1  19   2      133.31      111.96      6.15 o 
   0  19   2       63.49       62.56      3.66 o 
   1  19   2        6.19       -0.88      3.99 o 
   2  19   2      338.76      432.37     11.73 o 
   3  19   2       52.66       54.31      5.68 o 
   4  19   2        5.94        6.04      4.55 o 
   5  19   2        0.97        9.48      4.45 o 
   6  19   2        7.38        6.72      5.78 o 
  -5  20   2        0.00        2.66      5.52 o 
  -4  20   2       10.89        5.62      4.94 o 
  -3  20   2       60.14       68.39      6.56 o 
  -2  20   2      236.90      250.79      9.93 o 
  -1  20   2        3.97        5.78      3.86 o 
   0  20   2        1.36        1.18      2.61 o 
   1  20   2      122.72      123.03      6.67 o 
   2  20   2       13.38       18.25      6.20 o 
   3  20   2       24.51       18.02      5.23 o 
   4  20   2        0.51       -1.20      4.45 o 
   5  20   2        0.43       -2.37      5.45 o 
  -5  21   2       10.39       15.29      5.62 o 
  -4  21   2        0.34       -4.45      4.45 o 
  -3  21   2       18.78       14.26      5.46 o 
  -2  21   2      116.65      124.86      8.32 o 
  -1  21   2       97.90      104.56      6.79 o 
   0  21   2        3.49        2.27      2.71 o 
   1  21   2        4.64        0.26      4.64 o 
   2  21   2        2.34       -4.64      4.64 o 
   3  21   2       65.29       83.20      7.08 o 
   4  21   2        7.91       11.30      5.16 o 
   5  21   2       16.03       27.54      6.10 o 
  -5  22   2        1.73        5.06      5.36 o 
  -4  22   2        1.36        8.41      4.51 o 
  -3  22   2        0.35       -4.55      4.55 o 
  -2  22   2       71.65       70.41      6.89 o 
  -1  22   2        4.46        3.64      4.90 o 
   0  22   2       22.74       30.91      3.58 o 
   1  22   2        2.04        2.08      4.48 o 
   2  22   2       45.80       57.17      6.37 o 
   3  22   2       35.93       38.94      7.08 o 
   4  22   2        5.16        5.58      4.74 o 
   5  22   2        0.00        0.75      5.32 o 
  -4  23   2        0.70        6.10      4.84 o 
  -3  23   2       31.33       48.49      5.68 o 
  -2  23   2        0.39        1.43      4.38 o 
  -1  23   2       22.57       20.88      5.13 o 
   0  23   2        0.85       -1.33      3.16 o 
   1  23   2        0.00        3.86      4.12 o 
   2  23   2       21.17       -5.78      7.79 o 
   3  23   2       17.38       21.53      5.59 o 
   4  23   2        0.11       -5.19      5.19 o 
  -4  24   2        1.02        5.29      5.00 o 
  -3  24   2        6.90       10.03      5.03 o 
  -2  24   2        4.06        1.20      4.84 o 
  -1  24   2        0.81       -1.75      4.55 o 
   0  24   2       28.13       34.64      6.32 o 
   1  24   2        0.08       -4.61      4.61 o 
   2  24   2        2.83       -0.62      4.58 o 
   3  24   2       15.01        4.58      5.58 o 
   4  24   2        0.29        3.57      5.00 o 
  -4  25   2        1.71        0.00      5.65 o 
  -3  25   2        1.32       -5.49      5.49 o 
  -2  25   2        0.02        6.40      4.51 o 
  -1  25   2        0.91        0.91      5.00 o 
   0  25   2       16.22        7.10     24.69 o 
   1  25   2       18.51       20.94      5.52 o 
   2  25   2        5.07       -4.77      4.77 o 
   3  25   2        2.35       -2.40      4.97 o 
   4  25   2        0.01        1.10      5.29 o 
  -3  26   2        0.52        0.71      4.81 o 
  -2  26   2        0.75        4.35      4.68 o 
  -1  26   2        9.44        7.11      5.29 o 
   0  26   2       48.59       49.31      5.54 o 
   1  26   2        0.01       -6.10      6.10 o 
   2  26   2        0.33        3.38      4.29 o 
   3  26   2        2.12        2.14      5.42 o 
  -3  27   2        0.03       -5.58      5.58 o 
  -2  27   2        2.82        3.54      5.58 o 
  -1  27   2       16.04       18.05      5.52 o 
   0  27   2       44.89       32.60     28.79 o 
   1  27   2        1.82       -1.04      5.45 o 
   2  27   2        0.32       -1.07      4.87 o 
  -2  28   2        1.24       -2.95      5.36 o 
  -1  28   2        0.88       -2.86      5.45 o 
   0  28   2       10.87       -8.70     29.79 o 
   1  28   2        8.77       12.92      5.49 o 
   2  28   2        1.97       13.80      4.77 o 
   0  29   2        0.13      -10.45     10.45 o 
  -8   1   3        8.02        6.36      5.71 o 
  -7   1   3       90.16       91.05      7.90 o 
  -6   1   3       95.94       93.41      7.02 o 
  -5   1   3      182.84      149.47      6.96 o 
  -4   1   3      616.29      537.61     10.23 o 
  -3   1   3      708.70      711.79     10.01 o 
  -2   1   3      588.95      605.89      7.68 o 
  -1   1   3     5216.17     4912.25     80.97 o 
   0   1   3     1793.18     1558.84     38.28 o 
   1   1   3      108.05       97.62      2.77 o 
   2   1   3      275.70      232.93      5.03 o 
   3   1   3       46.10        1.43      1.82 o 
   4   1   3       29.70       34.43      3.67 o 
   5   1   3      274.26      237.10      8.76 o 
   6   1   3       41.94       23.71      4.90 o 
   7   1   3       11.43        8.99      5.58 o 
  -7   2   3       32.82       50.14      6.20 o 
  -6   2   3       21.56       23.48      5.00 o 
  -5   2   3      105.36       79.49      5.62 o 
  -4   2   3       20.88       14.74      2.83 o 
  -3   2   3      338.00      376.58      7.45 o 
  -2   2   3     1981.72     2043.11     14.07 o 
  -1   2   3     7123.19     6853.99     98.84 o 
   0   2   3    17257.86    16921.74    195.68 o 
   1   2   3      683.82      636.56      6.94 o 
   2   2   3        3.44        2.50      1.53 o 
   3   2   3      763.44      664.36      9.91 o 
   4   2   3      347.17      351.01      9.01 o 
   5   2   3      135.20      144.52      6.96 o 
   6   2   3       41.05       30.40      5.85 o 
   7   2   3        1.24       10.29      4.87 o 
  -7   3   3       36.62       46.35      6.50 o 
  -6   3   3       78.95       68.40      6.37 o 
  -5   3   3       28.62       21.57      3.64 o 
  -4   3   3       32.79       30.99      3.61 o 
  -3   3   3     1045.21     1072.94     11.95 o 
  -2   3   3       15.67       27.57      2.14 o 
  -1   3   3     2899.15     2468.56     58.81 o 
   0   3   3     9906.39     9868.09    236.78 o 
   1   3   3      170.91      154.78      3.59 o 
   2   3   3     2866.58     3101.08     18.17 o 
   3   3   3     1185.06     1433.01     14.16 o 
   4   3   3      379.26      380.08      8.95 o 
   5   3   3       26.25       21.99      4.55 o 
   6   3   3      140.30      137.70      8.03 o 
   7   3   3       48.28       43.33      6.40 o 
  -7   4   3        2.86        8.21      4.90 o 
  -6   4   3       39.86       52.65      5.88 o 
  -5   4   3        5.35        9.45      3.54 o 
  -4   4   3       42.06       57.01      4.00 o 
  -3   4   3      734.85      840.15     10.73 o 
  -2   4   3      785.73      739.12      8.93 o 
  -1   4   3     2195.63     2061.13     13.00 o 
   0   4   3     2731.17     2317.41     38.63 o 
   1   4   3       35.62       60.35      2.44 o 
   2   4   3      505.94      452.71      7.29 o 
   3   4   3       21.46       29.62      3.09 o 
   4   4   3      160.21      148.29      5.96 o 
   5   4   3       62.87       53.45      5.07 o 
   6   4   3       25.68       25.23      5.33 o 
   7   4   3       67.95       61.56      7.44 o 
  -7   5   3       33.62       35.66      6.33 o 
  -6   5   3      306.32      263.10     10.10 o 
  -5   5   3      481.03      456.20     11.46 o 
  -4   5   3      107.44      123.54      5.63 o 
  -3   5   3      592.23      632.55      9.94 o 
  -2   5   3        1.62        3.18      1.56 o 
  -1   5   3     1555.00     1455.68     11.21 o 
   0   5   3     2913.49     2539.83     58.23 o 
   1   5   3     1598.17     1525.03     11.65 o 
   2   5   3       17.91       19.97      2.24 o 
   3   5   3       17.11       21.86      2.83 o 
   4   5   3      153.81      164.15      6.51 o 
   5   5   3        0.25        6.43      3.34 o 
   6   5   3       17.72        7.86      4.64 o 
   7   5   3       81.93       68.39      8.09 o 
  -7   6   3        5.39       10.62      4.97 o 
  -6   6   3       32.98       32.19      5.59 o 
  -5   6   3      228.45      242.62      8.73 o 
  -4   6   3        5.49       13.41      3.12 o 
  -3   6   3       30.17       29.11      3.09 o 
  -2   6   3      876.24      880.09      9.99 o 
  -1   6   3     1658.27     1673.53     12.63 o 
   0   6   3     1529.45     1595.52     13.83 o 
   1   6   3       66.73       54.80      2.76 o 
   2   6   3      444.53      481.43      8.00 o 
   3   6   3      184.24      191.27      5.96 o 
   4   6   3       15.78       17.41      3.18 o 
   5   6   3       66.33       58.78      5.26 o 
   6   6   3      112.75      112.30      7.57 o 
   7   6   3       10.80        8.64      5.49 o 
  -7   7   3        0.50        0.65      4.74 o 
  -6   7   3       50.09       43.27      5.94 o 
  -5   7   3        7.10        2.44      4.22 o 
  -4   7   3      207.52      136.82      6.22 o 
  -3   7   3      198.82      204.94      6.12 o 
  -2   7   3       23.42       20.30      2.60 o 
  -1   7   3        1.38        2.95      1.88 o 
   0   7   3       34.41       24.26      1.44 o 
   1   7   3      622.33      632.93      8.30 o 
   2   7   3     6244.31     6533.23    126.00 o 
   3   7   3        9.53        4.03      2.66 o 
   4   7   3        0.06        7.08      3.05 o 
   5   7   3        5.86        9.42      3.64 o 
   6   7   3       17.84       26.53      5.20 o 
   7   7   3        1.07        7.73      5.39 o 
  -7   8   3        1.83        2.31      5.13 o 
  -6   8   3       11.91       23.41      4.97 o 
  -5   8   3      118.25      105.37      6.73 o 
  -4   8   3      125.58      139.65      6.47 o 
  -3   8   3      530.93      559.11     10.02 o 
  -2   8   3       49.23       32.34      2.86 o 
  -1   8   3     5093.60     4788.51     99.52 o 
   0   8   3       41.23       39.32      2.99 o 
   1   8   3      364.43      381.32      6.74 o 
   2   8   3      699.28      869.84     11.18 o 
   3   8   3       78.99      107.37      4.91 o 
   4   8   3       68.68       94.40      5.43 o 
   5   8   3       34.21       -0.71      3.61 o 
   6   8   3        7.07       17.63      4.81 o 
   7   8   3       16.09       16.04      5.71 o 
  -7   9   3       13.83       15.81      5.26 o 
  -6   9   3        2.29       -4.48      4.51 o 
  -5   9   3       62.73       54.26      5.36 o 
  -4   9   3       28.39       38.26      4.45 o 
  -3   9   3      123.67      116.75      5.33 o 
  -2   9   3      128.61      144.92      4.95 o 
  -1   9   3       90.46       92.87      3.97 o 
   0   9   3      130.37      141.97      2.97 o 
   1   9   3        9.00       -2.24      2.24 o 
   2   9   3       38.24       40.45      3.22 o 
   3   9   3        2.15       -2.53      2.53 o 
   4   9   3       28.64       15.23      3.61 o 
   5   9   3        0.06        1.69      3.60 o 
   6   9   3        0.68       -1.46      4.51 o 
   7   9   3       43.83       32.58      7.41 o 
  -7  10   3        2.05        5.81      5.29 o 
  -6  10   3       24.41       27.86      5.00 o 
  -5  10   3        3.03       -2.63      4.29 o 
  -4  10   3      176.14      162.45      7.52 o 
  -3  10   3      450.88      366.50      8.99 o 
  -2  10   3       28.52       17.83      2.57 o 
  -1  10   3        8.12        4.38      2.27 o 
   0  10   3        7.04       10.64      3.60 o 
   1  10   3      827.10      779.73     10.42 o 
   2  10   3      520.95       -0.13      2.29 o 
   3  10   3       13.08       11.04      3.12 o 
   4  10   3       77.66       88.95      5.56 o 
   5  10   3        7.08        9.64      3.80 o 
   6  10   3        3.48       -4.87      4.87 o 
   7  10   3        5.17       11.62      5.84 o 
  -7  11   3        2.06        2.08      4.90 o 
  -6  11   3        1.61        6.17      4.35 o 
  -5  11   3       24.75       19.97      4.94 o 
  -4  11   3      523.91      488.74     11.64 o 
  -3  11   3     1022.21      998.16     14.00 o 
  -2  11   3        1.86       -2.05      2.50 o 
  -1  11   3     1611.73     1748.16     15.74 o 
   0  11   3      410.13      391.35      5.34 o 
   1  11   3       79.89      119.10      4.84 o 
   2  11   3      105.39      115.03      5.01 o 
   3  11   3        0.54        1.07      2.69 o 
   4  11   3        0.32        5.10      3.21 o 
   5  11   3       51.31       57.24      5.62 o 
   6  11   3       20.74       13.35      5.62 o 
   7  11   3        0.09       -5.03      5.88 o 
  -7  12   3        5.33       -1.43      6.07 o 
  -6  12   3       12.03       12.66      4.68 o 
  -5  12   3        7.35       12.21      4.12 o 
  -4  12   3      309.72      338.85     10.56 o 
  -3  12   3       69.59       87.39      5.43 o 
  -2  12   3       41.27       80.93      4.39 o 
  -1  12   3       80.24       97.11      4.71 o 
   0  12   3      705.01      699.74      7.29 o 
   1  12   3      227.16      233.13      6.55 o 
   2  12   3       61.55       55.83      4.09 o 
   3  12   3       20.02       19.03      3.70 o 
   4  12   3        0.38       -0.45      3.57 o 
   5  12   3      208.30      214.01      9.05 o 
   6  12   3        3.64       -1.23      4.77 o 
   7  12   3        3.34       17.24      5.29 o 
  -7  13   3        0.16       -1.10      5.32 o 
  -6  13   3        0.41       -4.74      4.74 o 
  -5  13   3       19.13       21.01      4.58 o 
  -4  13   3       83.32       62.85      6.92 o 
  -3  13   3        4.72       10.49      3.83 o 
  -2  13   3        4.86        7.50      2.76 o 
  -1  13   3      345.60      375.95      8.36 o 
   0  13   3       86.79       94.80      4.67 o 
   1  13   3      719.67      814.72     11.79 o 
   2  13   3      120.17       85.54      5.17 o 
   3  13   3        0.29       -1.95      2.95 o 
   4  13   3        0.28        1.59      3.41 o 
   5  13   3        1.66       -1.88      4.38 o 
   6  13   3       10.31        3.18      4.61 o 
  -7  14   3       17.69       18.67      6.69 o 
  -6  14   3        0.02       -3.83      4.74 o 
  -5  14   3        2.61        8.96      4.29 o 
  -4  14   3      783.35      802.43     15.01 o 
  -3  14   3      258.38      237.77      8.96 o 
  -2  14   3      205.21      259.78      7.65 o 
  -1  14   3       36.58       28.91      3.18 o 
   0  14   3      107.32       90.04      4.55 o 
   1  14   3      446.72      450.42      9.87 o 
   2  14   3       10.83        0.71      2.95 o 
   3  14   3        4.19       -3.47      3.47 o 
   4  14   3        5.30       10.97      3.83 o 
   5  14   3       89.86      104.61      7.31 o 
   6  14   3        1.29       -4.90      4.90 o 
  -6  15   3        0.55        3.93      4.84 o 
  -5  15   3        1.35        0.84      5.13 o 
  -4  15   3      355.12      348.76     11.70 o 
  -3  15   3      528.25      547.44     11.99 o 
  -2  15   3        8.53        3.57      3.25 o 
  -1  15   3       31.04       30.40      3.51 o 
   0  15   3       84.17       66.92      3.23 o 
   1  15   3      558.25      602.58     11.00 o 
   2  15   3        9.44        3.83      3.34 o 
   3  15   3       19.87        6.92      3.86 o 
   4  15   3       91.33       82.29      6.69 o 
   5  15   3        2.23       -5.00      5.00 o 
   6  15   3        0.45        4.71      5.10 o 
  -6  16   3       23.14       17.93      6.07 o 
  -5  16   3       28.17       27.70      5.75 o 
  -4  16   3       52.53       34.14      6.20 o 
  -3  16   3      158.49      175.23      8.36 o 
  -2  16   3       18.39        7.96      3.64 o 
  -1  16   3        2.50        0.91      2.63 o 
   0  16   3       25.41       34.46      2.74 o 
   1  16   3      172.36      157.05      6.77 o 
   2  16   3       94.69       81.53      5.30 o 
   3  16   3       12.73       -0.45      4.42 o 
   4  16   3      134.99      130.90      7.84 o 
   5  16   3        6.69        8.67      4.58 o 
   6  16   3        5.20        6.95      5.06 o 
  -6  17   3        4.84        6.27      5.13 o 
  -5  17   3       28.97       16.34      5.78 o 
  -4  17   3        7.31        8.44      4.64 o 
  -3  17   3      227.68      219.27      9.60 o 
  -2  17   3      114.76      141.95      6.86 o 
  -1  17   3        0.07        0.78      2.79 o 
   0  17   3       26.46       14.47      2.64 o 
   1  17   3       80.88       79.59      5.49 o 
   2  17   3       40.13       44.60      5.13 o 
   3  17   3      164.98      194.84      8.26 o 
   4  17   3       93.81       96.49      6.92 o 
   5  17   3        4.43        0.94      5.00 o 
   6  17   3        4.61       -6.27      6.27 o 
  -6  18   3        6.93        7.92      6.17 o 
  -5  18   3      104.06      117.87      8.77 o 
  -4  18   3        3.24       -0.29      4.87 o 
  -3  18   3      117.18      133.55      7.96 o 
  -2  18   3      241.03      249.71      9.61 o 
  -1  18   3        1.76        1.27      3.12 o 
   0  18   3      223.66      232.46      9.83 o 
   1  18   3       45.99       48.11      5.07 o 
   2  18   3       12.31        9.51      4.51 o 
   3  18   3      104.95       92.86      7.48 o 
   4  18   3       26.91       17.18      5.39 o 
   5  18   3        0.67       -3.86      4.90 o 
   6  18   3       10.95       11.43      5.71 o 
  -6  19   3        0.31        0.00      6.23 o 
  -5  19   3       63.38       55.81      7.70 o 
  -4  19   3       11.43       14.68      5.16 o 
  -3  19   3       57.43       48.99      5.95 o 
  -2  19   3       92.31       77.55      6.40 o 
  -1  19   3       11.96        8.25      3.83 o 
   0  19   3        2.91       -1.06      2.67 o 
   1  19   3      135.45      103.41      6.37 o 
   2  19   3       12.95       11.27      4.55 o 
   3  19   3       38.13       31.77      5.75 o 
   4  19   3        0.70       -2.37      4.81 o 
   5  19   3        0.64       -4.74      4.74 o 
  -5  20   3       28.93       32.18      6.69 o 
  -4  20   3        1.28        3.60      4.77 o 
  -3  20   3        3.96       -4.77      4.77 o 
  -2  20   3       93.38       77.68      6.83 o 
  -1  20   3       17.51       20.36      4.12 o 
   0  20   3       52.35       49.80      3.50 o 
   1  20   3      123.01      134.18      7.80 o 
   2  20   3        7.45       11.62      4.19 o 
   3  20   3       30.57       16.53      5.33 o 
   4  20   3        0.11       -2.47      4.03 o 
   5  20   3        1.74       -5.65      5.65 o 
  -5  21   3       25.91       20.07      6.43 o 
  -4  21   3        3.55       10.68      5.26 o 
  -3  21   3       22.63       29.32      4.32 o 
  -2  21   3      152.31      155.93      8.46 o 
  -1  21   3        7.70        9.51      4.48 o 
   0  21   3        5.22        5.09      2.87 o 
   1  21   3        8.07        0.26      4.25 o 
   2  21   3        0.77       -4.71      4.71 o 
   3  21   3       46.90       46.58      6.04 o 
   4  21   3        0.10       -0.65      4.55 o 
   5  21   3        0.12       -5.39      5.39 o 
  -5  22   3        0.32        5.84      5.29 o 
  -4  22   3        0.47        9.51      4.93 o 
  -3  22   3        6.83        7.47      5.13 o 
  -2  22   3      158.98      167.22      8.75 o 
  -1  22   3       14.35       21.50      4.68 o 
   0  22   3        0.95        5.89      2.52 o 
   1  22   3       11.41       23.51      4.64 o 
   2  22   3       34.86       36.25      6.11 o 
   3  22   3        0.02       -2.73      4.81 o 
   4  22   3        0.39       -1.01      4.45 o 
   5  22   3        0.07       -2.99      5.16 o 
  -4  23   3       11.60       19.87      5.75 o 
  -3  23   3        0.52        0.94      4.03 o 
  -2  23   3        1.95        0.88      4.84 o 
  -1  23   3      117.17      118.97      7.41 o 
   0  23   3        1.18        3.36      4.03 o 
   1  23   3       25.62       27.34      5.94 o 
   2  23   3       34.04       39.65      6.17 o 
   3  23   3       12.14       20.03      5.26 o 
   4  23   3        0.29       -5.62      5.62 o 
  -4  24   3        2.46        2.50      5.42 o 
  -3  24   3        8.35       15.78      4.71 o 
  -2  24   3        9.87       -0.62      5.10 o 
  -1  24   3        8.00       16.85      5.16 o 
   0  24   3        2.25        1.46      3.21 o 
   1  24   3        2.63        0.91      4.42 o 
   2  24   3       14.68        4.97      5.65 o 
   3  24   3        0.20        5.68      4.68 o 
   4  24   3        5.15       12.37      5.55 o 
  -4  25   3        2.33        2.99      5.19 o 
  -3  25   3        1.23       -5.42      5.42 o 
  -2  25   3        4.58        5.84      4.97 o 
  -1  25   3       58.92       42.13      7.60 o 
   0  25   3        5.69        7.54      3.26 o 
   1  25   3        1.56        2.21      5.00 o 
   2  25   3        4.20        2.95      5.58 o 
   3  25   3        1.15        3.51      4.81 o 
  -3  26   3        4.77        5.78      5.42 o 
  -2  26   3        5.44       12.95      5.10 o 
  -1  26   3       24.33       31.89      5.98 o 
   0  26   3        3.83        8.96      3.52 o 
   1  26   3        0.28        2.31      4.51 o 
   2  26   3        4.80       11.69      4.87 o 
   3  26   3        0.53        3.67      5.13 o 
  -2  27   3        3.70        0.00      5.49 o 
  -1  27   3        0.02       -3.44      5.45 o 
   0  27   3        0.58       -1.32      3.39 o 
   1  27   3        8.37       18.09      5.16 o 
   2  27   3        1.01       -5.84      5.84 o 
  -1  28   3        1.06        5.81      5.32 o 
   0  28   3        1.53        1.92      5.41 o 
   1  28   3        9.17       26.66      5.75 o 
  -7   0   4       72.64       68.65      7.57 o 
  -6   0   4        0.03       -2.08      4.03 o 
  -5   0   4        0.00        4.64      2.66 o 
  -4   0   4        0.39        0.84      2.40 o 
  -3   0   4      226.73      214.45      6.13 o 
  -2   0   4     1033.98      992.71     10.30 o 
  -1   0   4       81.71       47.64      2.41 o 
   0   0   4        1.17        4.30      0.87 o 
   1   0   4     5483.26     5261.46     94.79 o 
   2   0   4        0.84        3.54      1.72 o 
   3   0   4       12.12        7.66      2.01 o 
   4   0   4      240.95      228.01      7.56 o 
   5   0   4      249.33      212.25      9.05 o 
   6   0   4       26.91       26.99      5.10 o 
   7   0   4        3.46        4.94      5.13 o 
  -7   1   4        8.89       22.14      5.52 o 
  -6   1   4       30.05       22.70      5.16 o 
  -5   1   4       11.99       13.35      3.51 o 
  -4   1   4       32.37       59.15      4.19 o 
  -3   1   4      109.67      147.37      5.14 o 
  -2   1   4      149.54      119.37      3.94 o 
  -1   1   4     3914.94     3612.17     75.35 o 
   0   1   4     1094.77     1006.43      6.30 o 
   1   1   4        7.19        2.96      1.17 o 
   2   1   4      211.84      223.68      5.28 o 
   3   1   4       42.21       38.79      3.12 o 
   4   1   4      187.40      180.96      6.74 o 
   5   1   4      230.16      218.32      8.86 o 
   6   1   4       54.39       49.44      5.72 o 
   7   1   4        0.07       -4.29      5.36 o 
  -7   2   4       60.38       58.44      7.21 o 
  -6   2   4       53.09       68.61      6.01 o 
  -5   2   4        7.83       -0.65      3.44 o 
  -4   2   4       89.87       85.30      4.84 o 
  -3   2   4       31.59       36.84      3.05 o 
  -2   2   4        2.23        0.19      1.82 o 
  -1   2   4      220.22      222.17      4.54 o 
   0   2   4      109.78       67.75      1.81 o 
   1   2   4       11.99       10.17      1.66 o 
   2   2   4        7.08       12.37      1.98 o 
   3   2   4      235.03      276.63      6.75 o 
   4   2   4      102.56      126.41      5.95 o 
   5   2   4       69.82       43.83      5.23 o 
   6   2   4        0.12       -0.81      4.61 o 
   7   2   4        0.09       -1.66      5.45 o 
  -7   3   4       41.26       36.08      6.24 o 
  -6   3   4      120.76      107.60      7.74 o 
  -5   3   4        4.34       -3.28      3.28 o 
  -4   3   4       14.93        1.04      3.05 o 
  -3   3   4       93.71       80.36      4.03 o 
  -2   3   4       22.75        8.48      2.01 o 
  -1   3   4      956.61     1033.69      9.59 o 
   0   3   4      821.89      768.41      8.79 o 
   1   3   4       10.00       13.80      1.62 o 
   2   3   4      714.84      885.08     10.22 o 
   3   3   4        0.10        2.01      1.98 o 
   4   3   4        9.62        3.08      3.12 o 
   5   3   4       49.56       52.72      4.91 o 
   6   3   4       13.58        3.31      5.10 o 
   7   3   4       51.97       50.93      6.76 o 
  -7   4   4       44.18       41.80      6.17 o 
  -6   4   4      111.94      128.23      7.80 o 
  -5   4   4       14.63       19.32      3.90 o 
  -4   4   4        1.83        1.40      2.44 o 
  -3   4   4       12.07       14.68      2.70 o 
  -2   4   4       67.63       61.13      3.06 o 
  -1   4   4       94.63       90.84      3.29 o 
   0   4   4       53.91       53.99      1.77 o 
   1   4   4      664.20      660.80      8.18 o 
   2   4   4     1475.27     1646.97     14.11 o 
   3   4   4       65.92       66.66      3.80 o 
   4   4   4        4.28        3.31      2.82 o 
   5   4   4        2.30       -0.23      3.83 o 
   6   4   4        9.23        8.34      4.81 o 
   7   4   4       51.14       57.98      6.92 o 
  -7   5   4        3.61        6.49      4.64 o 
  -6   5   4       59.02       51.88      6.33 o 
  -5   5   4       59.73       48.90      4.87 o 
  -4   5   4       64.22       45.10      4.06 o 
  -3   5   4       64.78       71.25      3.97 o 
  -2   5   4        7.06        9.35      1.88 o 
  -1   5   4      139.51      136.37      4.04 o 
   0   5   4      309.09      283.27      7.63 o 
   1   5   4      376.28      389.84      6.65 o 
   2   5   4     1887.87     2164.75     16.60 o 
   3   5   4        0.04        4.97      2.08 o 
   4   5   4      307.51      263.69      8.12 o 
   5   5   4       15.14       25.17      4.45 o 
   6   5   4        4.28       11.23      4.55 o 
   7   5   4       30.85       33.45      7.24 o 
  -7   6   4        0.46        5.26      5.06 o 
  -6   6   4       83.18       67.33      6.66 o 
  -5   6   4       72.07       72.85      5.65 o 
  -4   6   4       16.65        9.29      3.41 o 
  -3   6   4        3.53        9.42      2.66 o 
  -2   6   4      762.95      748.39      9.79 o 
  -1   6   4     1289.69     1255.41     11.73 o 
   0   6   4      325.38      259.63      7.05 o 
   1   6   4      227.26      222.33      5.22 o 
   2   6   4        6.58       -0.75      2.24 o 
   3   6   4      127.45      104.59      4.88 o 
   4   6   4      183.25      189.42      6.74 o 
   5   6   4        6.57        6.56      3.67 o 
   6   6   4       72.00       68.29      6.43 o 
   7   6   4        2.75       -1.72      6.20 o 
  -7   7   4        0.04        9.97      4.38 o 
  -6   7   4      202.67      198.53      9.60 o 
  -5   7   4      243.37      224.14      9.21 o 
  -4   7   4       23.61       29.20      3.60 o 
  -3   7   4       73.51      115.29      5.17 o 
  -2   7   4       93.38      114.03      4.29 o 
  -1   7   4      311.61      374.21      6.80 o 
   0   7   4      331.12      358.01      8.95 o 
   1   7   4       99.07       96.89      3.84 o 
   2   7   4      184.20      155.62      5.24 o 
   3   7   4      447.22      538.60     10.27 o 
   4   7   4      126.58      133.30      6.18 o 
   5   7   4        3.39        9.32      3.38 o 
   6   7   4       14.27       13.57      5.49 o 
   7   7   4        0.33        7.95      5.84 o 
  -7   8   4       10.23       14.84      5.10 o 
  -6   8   4       82.51       72.17      6.73 o 
  -5   8   4      879.40      957.63     16.50 o 
  -4   8   4       17.06       18.51      3.67 o 
  -3   8   4      125.79      114.44      5.14 o 
  -2   8   4      420.84      492.82      8.70 o 
  -1   8   4      125.89      125.58      4.39 o 
   0   8   4       39.26       23.85      1.68 o 
   1   8   4      365.68      423.27      7.52 o 
   2   8   4       91.96       84.42      4.13 o 
   3   8   4      454.30      470.75      9.71 o 
   4   8   4       26.30       16.92      3.44 o 
   5   8   4        0.79       -3.86      3.86 o 
   6   8   4        4.46        4.12      4.45 o 
   7   8   4        0.69       -1.40      4.97 o 
  -7   9   4        0.00       -2.05      5.23 o 
  -6   9   4       16.66       28.45      5.52 o 
  -5   9   4      390.95      366.98     11.61 o 
  -4   9   4       19.11       16.11      3.83 o 
  -3   9   4      422.15      360.52      8.82 o 
  -2   9   4      183.06      172.33      5.63 o 
  -1   9   4      335.76      336.94      6.99 o 
   0   9   4     1289.28     1363.15      9.35 o 
   1   9   4       49.77        2.89      1.88 o 
   2   9   4      169.40      140.27      5.37 o 
   3   9   4      356.13      401.91      9.30 o 
   4   9   4       15.47       12.24      3.51 o 
   5   9   4        2.46       -1.01      3.99 o 
   6   9   4        0.06       -2.40      4.51 o 
   7   9   4        0.03       -0.36      5.65 o 
  -7  10   4        0.36       -5.42      5.42 o 
  -6  10   4        0.97       -1.46      4.32 o 
  -5  10   4      239.99      224.78      9.31 o 
  -4  10   4        2.63       -4.03      4.03 o 
  -3  10   4       18.45       21.76      3.41 o 
  -2  10   4       63.68       59.05      3.84 o 
  -1  10   4       80.22       71.66      3.71 o 
   0  10   4      489.03      453.92      5.85 o 
   1  10   4      298.34      278.23      6.69 o 
   2  10   4       98.75       90.69      4.55 o 
   3  10   4      121.11      150.64      6.15 o 
   4  10   4       58.79       53.84      5.07 o 
   5  10   4       31.11       32.57      5.03 o 
   6  10   4        5.99       -1.53      4.81 o 
   7  10   4        1.39        2.53      5.62 o 
  -7  11   4        1.06        3.90      5.62 o 
  -6  11   4       17.29       22.54      5.13 o 
  -5  11   4      124.46      110.54      7.28 o 
  -4  11   4       47.84       39.24      5.43 o 
  -3  11   4       58.81       72.62      4.97 o 
  -2  11   4        3.04        6.56      2.50 o 
  -1  11   4      149.45      132.25      5.21 o 
   0  11   4       84.46      118.23      3.30 o 
   1  11   4      161.66      175.47      5.70 o 
   2  11   4       21.60       -1.79      2.57 o 
   3  11   4       16.61       12.76      3.70 o 
   4  11   4      167.56      154.63      7.25 o 
   5  11   4      138.60      156.23      7.84 o 
   6  11   4        3.24        3.44      4.64 o 
   7  11   4        0.93       -5.52      5.68 o 
  -7  12   4        0.96       -0.71      5.00 o 
  -6  12   4        0.02       -5.49      5.49 o 
  -5  12   4       12.62       21.66      4.64 o 
  -4  12   4      849.57      970.98     15.58 o 
  -3  12   4        5.21        9.45      3.31 o 
  -2  12   4       56.97       50.79      4.03 o 
  -1  12   4        1.98        3.77      2.37 o 
   0  12   4      206.08      278.35      5.04 o 
   1  12   4        4.20        7.95      2.66 o 
   2  12   4       21.49       23.32      3.18 o 
   3  12   4       65.85       56.31      4.61 o 
   4  12   4       71.30       71.75      5.75 o 
   5  12   4       12.16        1.36      4.35 o 
   6  12   4        1.18        8.64      4.38 o 
  -7  13   4        0.02        5.55      5.49 o 
  -6  13   4        1.63       -1.59      4.68 o 
  -5  13   4       45.54       51.74      5.85 o 
  -4  13   4      215.91      218.99      9.37 o 
  -3  13   4        7.66       11.88      3.80 o 
  -2  13   4       51.72       55.49      4.19 o 
  -1  13   4        0.61        0.49      2.37 o 
   0  13   4      285.27      288.41      6.91 o 
   1  13   4      302.19      332.49      8.48 o 
   2  13   4       35.41       39.56      3.90 o 
   3  13   4      104.99       97.95      5.62 o 
   4  13   4       86.65      102.86      6.17 o 
   5  13   4       22.69       19.03      5.23 o 
   6  13   4        4.21        9.19      4.81 o 
  -6  14   4        1.44        3.90      5.10 o 
  -5  14   4        0.36       -1.40      4.48 o 
  -4  14   4      544.45      520.18     13.43 o 
  -3  14   4       58.75       51.82      5.20 o 
  -2  14   4        8.65        2.21      2.79 o 
  -1  14   4      112.17      110.31      5.40 o 
   0  14   4        0.67       -0.66      2.02 o 
   1  14   4      131.23      116.48      5.76 o 
   2  14   4        9.79        0.19      3.96 o 
   3  14   4       30.81       37.81      4.68 o 
   4  14   4       60.57       53.77      5.39 o 
   5  14   4        2.12        4.32      4.38 o 
   6  14   4        0.16       14.80      4.48 o 
  -6  15   4        0.05        0.32      5.39 o 
  -5  15   4        8.94       14.68      5.29 o 
  -4  15   4       93.92       95.52      8.06 o 
  -3  15   4       96.92       94.43      6.27 o 
  -2  15   4        4.22        1.95      3.02 o 
  -1  15   4       63.61       57.29      4.45 o 
   0  15   4      334.40      343.72      6.26 o 
   1  15   4      241.32      224.51      7.62 o 
   2  15   4      664.24      604.21     12.21 o 
   3  15   4        0.01        3.38      3.64 o 
   4  15   4        4.58       -2.31      4.06 o 
   5  15   4       55.27       47.43      6.14 o 
   6  15   4        2.90       13.83      4.84 o 
  -6  16   4        8.11       17.21      5.62 o 
  -5  16   4       24.55       25.95      5.78 o 
  -4  16   4        1.87        2.08      4.61 o 
  -3  16   4      194.97      193.62      8.62 o 
  -2  16   4        3.09        7.05      3.18 o 
  -1  16   4       58.16       66.74      5.10 o 
   0  16   4       48.41       44.95      5.26 o 
   1  16   4      124.59      113.01      6.21 o 
   2  16   4       13.54       14.61      4.94 o 
   3  16   4       43.51       42.19      5.16 o 
   4  16   4        6.80       14.48      4.09 o 
   5  16   4       48.59       64.48      6.53 o 
   6  16   4        0.07        2.86      5.26 o 
  -6  17   4       12.25       15.26      5.84 o 
  -5  17   4        9.48        1.23      5.45 o 
  -4  17   4        0.29        5.13      4.25 o 
  -3  17   4       85.31       80.89      6.69 o 
  -2  17   4       17.29       23.64      3.70 o 
  -1  17   4      273.95      263.51      8.80 o 
   0  17   4       21.72       23.36      2.68 o 
   1  17   4       38.87       55.19      4.61 o 
   2  17   4      566.18        2.91      3.89 o 
   3  17   4       97.99      102.12      7.25 o 
   4  17   4       32.29       29.85      5.33 o 
   5  17   4        0.98        1.59      5.16 o 
   6  17   4        0.00       -3.67      5.65 o 
  -6  18   4        6.94       13.54      6.04 o 
  -5  18   4        2.81        2.56      5.06 o 
  -4  18   4        1.03        8.77      4.74 o 
  -3  18   4       59.41       70.47      5.91 o 
  -2  18   4        0.01        3.93      3.28 o 
  -1  18   4       24.17       21.60      4.09 o 
   0  18   4       94.78      109.67      4.57 o 
   1  18   4        7.90        4.19      3.83 o 
   2  18   4       10.72        8.70      5.58 o 
   3  18   4        8.03        9.32      4.22 o 
   4  18   4        0.36       -1.17      4.22 o 
   5  18   4        0.19        3.64      5.03 o 
  -5  19   4        0.75       -1.33      5.71 o 
  -4  19   4       69.62       93.50      7.31 o 
  -3  19   4       22.89       17.21      5.39 o 
  -2  19   4        1.95       -0.26      3.90 o 
  -1  19   4       40.28       19.88      4.81 o 
   0  19   4        8.52        9.25      2.30 o 
   1  19   4      121.88      130.47      7.12 o 
   2  19   4      183.49      194.94      8.85 o 
   3  19   4        6.60       11.66      4.68 o 
   4  19   4        0.40        7.27      3.93 o 
   5  19   4        1.57       10.97      4.71 o 
  -5  20   4       16.75        6.92      6.72 o 
  -4  20   4       30.36       40.92      5.94 o 
  -3  20   4        1.14        2.79      4.45 o 
  -2  20   4       11.61       19.55      4.32 o 
  -1  20   4      109.94      100.12      7.02 o 
   0  20   4       14.00       13.89      2.99 o 
   1  20   4       29.18       40.73      5.00 o 
   2  20   4      194.02      220.26      9.73 o 
   3  20   4       15.28       22.76      5.13 o 
   4  20   4        1.78        6.33      4.55 o 
   5  20   4        2.96       -3.18      5.32 o 
  -5  21   4        0.28        6.46      5.19 o 
  -4  21   4        3.16        7.05      5.00 o 
  -3  21   4        1.35        1.46      4.58 o 
  -2  21   4       16.25       17.08      4.16 o 
  -1  21   4        1.22       -0.26      4.29 o 
   0  21   4       23.32       25.61      4.84 o 
   1  21   4       38.40       51.90      5.26 o 
   2  21   4      106.21      124.22      8.39 o 
   3  21   4       40.55       58.72      6.85 o 
   4  21   4        1.97        1.33      5.32 o 
   5  21   4        1.64        4.06      5.49 o 
  -5  22   4        0.06       -5.32      5.32 o 
  -4  22   4        7.97        3.70      5.55 o 
  -3  22   4       11.50       13.44      5.10 o 
  -2  22   4        9.70       12.27      4.71 o 
  -1  22   4        1.77        4.64      3.96 o 
   0  22   4        9.12       11.96      3.78 o 
   1  22   4        2.17       -1.66      4.42 o 
   2  22   4        3.20        0.00      5.00 o 
   3  22   4        0.75        0.94      5.16 o 
   4  22   4        0.98       -4.45      5.10 o 
  -4  23   4        5.46       16.43      4.90 o 
  -3  23   4        0.89       -0.97      4.93 o 
  -2  23   4       63.74       77.42      6.33 o 
  -1  23   4        3.99       18.41      4.38 o 
   0  23   4        3.81        1.39      3.19 o 
   1  23   4        1.07        6.10      4.12 o 
   2  23   4        7.96        8.51      4.71 o 
   3  23   4        3.39       11.75      4.51 o 
   4  23   4        0.09        1.43      5.16 o 
  -4  24   4        6.51        6.56      5.58 o 
  -3  24   4        0.62        7.05      4.55 o 
  -2  24   4       14.66       13.57      5.78 o 
  -1  24   4        0.55       -5.23      5.23 o 
   0  24   4        1.24        0.05      3.17 o 
   1  24   4        0.90        0.62      4.25 o 
   2  24   4        7.58        7.34      5.36 o 
   3  24   4        0.50       -3.41      5.06 o 
   4  24   4       19.46       43.97      6.88 o 
  -3  25   4        0.12       -3.18      5.06 o 
  -2  25   4        0.25        1.66      4.81 o 
  -1  25   4       33.84       39.95      5.78 o 
   0  25   4       12.14       12.65      5.37 o 
   1  25   4        6.45       12.24      4.94 o 
   2  25   4        2.37        2.01      5.06 o 
   3  25   4       14.28       17.89      5.97 o 
  -3  26   4        0.30       -4.77      5.10 o 
  -2  26   4        2.06        3.83      5.52 o 
  -1  26   4        3.90        3.70      4.87 o 
   0  26   4        0.07       -0.40      3.46 o 
   1  26   4        1.98        7.79      4.68 o 
   2  26   4        1.49        3.18      5.55 o 
  -2  27   4        3.25        3.28      5.62 o 
  -1  27   4        0.77       -5.32      5.32 o 
   0  27   4        0.65        0.65      3.51 o 
   1  27   4       24.25       28.45      6.88 o 
   2  27   4        3.31       -3.70      5.75 o 
  -1  28   4        3.46        9.64      5.55 o 
   0  28   4        2.98        0.57      6.07 o 
   1  28   4       11.01       18.64      6.56 o 
  -7   1   5       25.03       26.63      6.04 o 
  -6   1   5       37.81       43.94      5.33 o 
  -5   1   5        4.51        4.64      2.99 o 
  -4   1   5      160.37      152.16      6.48 o 
  -3   1   5      865.87      911.58     11.92 o 
  -2   1   5        0.25        2.79      1.66 o 
  -1   1   5      136.74      175.11      4.53 o 
   0   1   5     1994.68     2087.05     24.03 o 
   1   1   5     2944.45     3157.07     18.61 o 
   2   1   5      445.11      638.21      9.46 o 
   3   1   5       22.93       20.92      2.89 o 
   4   1   5       25.55       20.79      3.86 o 
   5   1   5     1228.34     1263.14     18.51 o 
   6   1   5      233.52      218.24      9.76 o 
   7   1   5        3.30        3.77      5.00 o 
  -7   2   5       81.66       85.71      7.96 o 
  -6   2   5       49.21       40.86      5.49 o 
  -5   2   5       54.82       61.60      5.23 o 
  -4   2   5      232.18      226.28      7.36 o 
  -3   2   5       61.41       83.17      4.39 o 
  -2   2   5      363.04      372.69      7.19 o 
  -1   2   5      390.36      388.05      6.52 o 
   0   2   5     1161.71     1117.24      9.35 o 
   1   2   5     1486.12     1733.18     13.75 o 
   2   2   5      754.92      692.21      9.65 o 
   3   2   5      110.37      113.08      4.81 o 
   4   2   5      367.98      308.62      8.97 o 
   5   2   5       33.17       32.25      5.42 o 
   6   2   5      141.20      126.90      8.00 o 
   7   2   5        7.63       -5.68      5.68 o 
  -7   3   5       41.04       33.06      7.57 o 
  -6   3   5        6.00        9.81      4.48 o 
  -5   3   5       40.89       41.67      5.16 o 
  -4   3   5       45.90       44.90      4.09 o 
  -3   3   5      599.96      579.25     10.03 o 
  -2   3   5     4203.89     4777.73     25.25 o 
  -1   3   5     1374.58     1402.80     12.29 o 
   0   3   5        2.60        1.86      1.02 o 
   1   3   5      108.68       98.02      3.81 o 
   2   3   5      842.25      860.57     10.82 o 
   3   3   5        0.02        5.65      2.34 o 
   4   3   5       27.63       24.78      4.45 o 
   5   3   5       24.65       12.34      4.64 o 
   6   3   5      142.84      136.26      8.19 o 
   7   3   5        8.41       11.36      5.68 o 
  -7   4   5      117.23      114.50      8.74 o 
  -6   4   5        0.26        5.49      4.32 o 
  -5   4   5       13.36       17.89      4.06 o 
  -4   4   5      108.27       91.17      5.17 o 
  -3   4   5        5.35       -1.04      2.27 o 
  -2   4   5     3609.50     4003.20     23.33 o 
  -1   4   5      106.59       96.91      3.61 o 
   0   4   5      587.24      664.25     17.92 o 
   1   4   5      434.61      539.61      8.06 o 
   2   4   5       71.42        3.54      2.08 o 
   3   4   5       64.35       67.96      4.09 o 
   4   4   5      101.19       87.81      5.75 o 
   5   4   5      114.30      132.86      7.22 o 
   6   4   5      170.87      175.95      9.30 o 
   7   4   5       26.59       38.48      6.49 o 
  -7   5   5        0.52        4.64      5.03 o 
  -6   5   5       22.02       15.26      5.46 o 
  -5   5   5        4.39        2.08      3.70 o 
  -4   5   5       42.28       39.96      4.13 o 
  -3   5   5        0.15        2.01      1.92 o 
  -2   5   5      345.17      380.88      7.74 o 
  -1   5   5       22.93       16.14      2.40 o 
   0   5   5     1172.97     1063.90      9.51 o 
   1   5   5       30.23       50.58      3.02 o 
   2   5   5       98.44      104.63      4.49 o 
   3   5   5      204.97      242.70      7.13 o 
   4   5   5      252.10      284.20      8.60 o 
   5   5   5       39.47        2.44      3.70 o 
   6   5   5       16.84       13.15      5.33 o 
   7   5   5       26.50        8.05      6.40 o 
  -7   6   5        9.59       11.10      5.78 o 
  -6   6   5       98.01      109.72      7.57 o 
  -5   6   5        0.24        5.36      4.06 o 
  -4   6   5        4.80        7.31      3.18 o 
  -3   6   5        1.20        1.92      2.18 o 
  -2   6   5       44.02       46.66      3.31 o 
  -1   6   5     4129.70     4401.96     23.73 o 
   0   6   5      157.68      156.39      3.31 o 
   1   6   5       97.42       97.85      3.97 o 
   2   6   5      520.27      620.62      9.63 o 
   3   6   5        2.64        1.17      2.63 o 
   4   6   5       11.95        1.43      3.67 o 
   5   6   5       34.04       26.11      4.77 o 
   6   6   5        2.82       -2.08      4.87 o 
   7   6   5      101.20       95.41      8.94 o 
  -7   7   5        0.55       -1.36      4.97 o 
  -6   7   5       42.56       38.81      5.85 o 
  -5   7   5      110.73      116.41      6.92 o 
  -4   7   5      246.11      274.15      8.53 o 
  -3   7   5       65.03       54.24      4.03 o 
  -2   7   5       13.17        4.97      2.27 o 
  -1   7   5      657.80      762.47     10.00 o 
   0   7   5      175.54      172.97      3.49 o 
   1   7   5     1665.04     1730.88     15.17 o 
   2   7   5       35.80       29.85      3.51 o 
   3   7   5        6.19       16.07      2.95 o 
   4   7   5      186.29      161.05      6.93 o 
   5   7   5       43.96       56.19      5.39 o 
   6   7   5       56.89       55.58      6.11 o 
   7   7   5       85.04       80.06      8.06 o 
  -7   8   5        6.93        9.68      5.19 o 
  -6   8   5        0.15        0.29      4.58 o 
  -5   8   5       42.55       59.05      6.17 o 
  -4   8   5        5.66        6.07      3.73 o 
  -3   8   5        9.02        9.32      2.50 o 
  -2   8   5        3.21        6.95      2.24 o 
  -1   8   5     2126.72     2278.80     17.91 o 
   0   8   5       40.74       63.36      2.40 o 
   1   8   5      235.17      228.63      6.13 o 
   2   8   5      168.38      213.11      6.38 o 
   3   8   5        0.09        0.71      2.73 o 
   4   8   5       64.78       59.17      5.36 o 
   5   8   5        6.91       17.66      4.19 o 
   6   8   5        0.01        0.29      4.55 o 
   7   8   5       12.20       14.12      5.78 o 
  -7   9   5       13.37       -0.71      5.94 o 
  -6   9   5        0.95       -5.23      5.23 o 
  -5   9   5       52.45       46.52      6.43 o 
  -4   9   5        9.44        9.61      3.90 o 
  -3   9   5        8.75       18.83      3.25 o 
  -2   9   5      161.60      190.17      5.86 o 
  -1   9   5      200.74      221.07      6.42 o 
   0   9   5      124.46      179.00      3.82 o 
   1   9   5      379.64      214.68      5.88 o 
   2   9   5      123.96      128.20      5.33 o 
   3   9   5       26.93       -3.41      3.41 o 
   4   9   5       59.61       61.50      5.49 o 
   5   9   5       13.27       14.38      4.22 o 
   6   9   5        3.16       -2.79      4.77 o 
   7   9   5       10.28        9.55      6.01 o 
  -7  10   5        4.64        1.79      5.36 o 
  -6  10   5        0.71        8.77      4.19 o 
  -5  10   5        0.79       -1.79      4.58 o 
  -4  10   5       64.99       59.49      5.26 o 
  -3  10   5       12.96        6.04      3.38 o 
  -2  10   5       55.22       68.40      4.19 o 
  -1  10   5      292.69      281.54      7.08 o 
   0  10   5        0.06        3.94      1.40 o 
   1  10   5      400.52      384.17      8.33 o 
   2  10   5       30.52        1.17      3.22 o 
   3  10   5       23.33       27.09      4.12 o 
   4  10   5       48.04       69.68      5.26 o 
   5  10   5       15.27       24.39      4.97 o 
   6  10   5        0.00       -0.32      4.58 o 
   7  10   5        0.36        1.10      5.52 o 
  -7  11   5        1.79        6.92      4.64 o 
  -6  11   5        3.41        1.23      4.94 o 
  -5  11   5       29.95       31.73      5.39 o 
  -4  11   5        0.36       -4.51      4.51 o 
  -3  11   5        7.61       10.13      2.79 o 
  -2  11   5      221.85      239.97      7.36 o 
  -1  11   5        4.13       15.33      2.86 o 
   0  11   5       43.07       45.39      2.41 o 
   1  11   5      175.29      198.82      6.61 o 
   2  11   5        0.04       -0.16      2.95 o 
   3  11   5      165.67      177.85      6.96 o 
   4  11   5        9.30       12.83      4.09 o 
   5  11   5       72.60       65.50      5.85 o 
   6  11   5        1.10       -2.60      5.06 o 
  -7  12   5        3.08        3.34      5.49 o 
  -6  12   5        5.79        0.65      5.49 o 
  -5  12   5        3.49        6.75      4.38 o 
  -4  12   5      723.75      747.59     14.77 o 
  -3  12   5       63.97       73.47      4.97 o 
  -2  12   5       51.05       53.32      4.22 o 
  -1  12   5       16.54       25.04      3.12 o 
   0  12   5      112.52      102.32      4.85 o 
   1  12   5      366.62      359.37      8.78 o 
   2  12   5      162.59      203.86      6.93 o 
   3  12   5       84.49       88.44      5.69 o 
   4  12   5       30.20       35.01      4.94 o 
   5  12   5        0.12        1.14      4.19 o 
   6  12   5        3.47        2.31      4.81 o 
  -6  13   5        0.48       -5.52      5.58 o 
  -5  13   5       24.37       31.18      5.16 o 
  -4  13   5      102.32      111.68      7.70 o 
  -3  13   5       28.55       29.20      4.09 o 
  -2  13   5        0.21        4.45      2.37 o 
  -1  13   5       22.30       16.04      3.05 o 
   0  13   5      307.62      340.70     10.67 o 
   1  13   5       74.42       -3.09      3.09 o 
   2  13   5       25.48        9.58      3.70 o 
   3  13   5      222.37      212.39      8.04 o 
   4  13   5        0.04        6.98      3.67 o 
   5  13   5        0.38        4.64      4.19 o 
   6  13   5        0.20        0.68      4.25 o 
  -6  14   5        0.49        4.68      4.93 o 
  -5  14   5        0.20        5.75      3.99 o 
  -4  14   5      138.48      124.51      8.13 o 
  -3  14   5        7.83       -2.18      4.06 o 
  -2  14   5        1.32        2.53      3.21 o 
  -1  14   5       97.86       97.82      5.30 o 
   0  14   5       99.81       89.84      3.56 o 
   1  14   5       29.77       52.94      4.42 o 
   2  14   5      312.66      361.74      9.81 o 
   3  14   5       61.06       69.30      5.65 o 
   4  14   5        1.18       -4.09      4.09 o 
   5  14   5        0.10       -0.62      4.38 o 
   6  14   5       16.20       18.80      5.52 o 
  -6  15   5        0.00       -2.40      4.97 o 
  -5  15   5        0.00       -5.10      5.10 o 
  -4  15   5        0.11        7.50      4.51 o 
  -3  15   5        0.14       -4.09      4.09 o 
  -2  15   5       29.00       34.69      4.03 o 
  -1  15   5       31.77       20.49      3.74 o 
   0  15   5       27.41       37.31      3.30 o 
   1  15   5        0.04       -1.36      3.51 o 
   2  15   5       85.59       74.49      5.66 o 
   3  15   5        0.29       -1.66      4.12 o 
   4  15   5       10.09       15.59      4.45 o 
   5  15   5        2.37       -4.03      4.77 o 
   6  15   5        0.10        6.07      5.58 o 
  -6  16   5        0.14       -3.54      5.13 o 
  -5  16   5       99.08      117.09      8.42 o 
  -4  16   5        7.74        2.44      5.32 o 
  -3  16   5       41.23       46.61      5.42 o 
  -2  16   5        0.30       -1.75      3.08 o 
  -1  16   5        0.33       -3.28      3.28 o 
   0  16   5      285.50      267.89      8.86 o 
   1  16   5       75.24       75.62      5.23 o 
   2  16   5       29.19       16.73      5.07 o 
   3  16   5       37.16       46.71      5.00 o 
   4  16   5        6.50       16.20      4.09 o 
   5  16   5        7.86        0.97      4.90 o 
   6  16   5        1.25       -2.95      5.68 o 
  -6  17   5        0.80       -0.71      5.52 o 
  -5  17   5       22.79       16.85      6.14 o 
  -4  17   5        0.19        6.17      4.42 o 
  -3  17   5       19.11       13.25      4.71 o 
  -2  17   5        0.00        0.91      3.25 o 
  -1  17   5        3.74        4.97      3.70 o 
   0  17   5        5.50        8.53      2.53 o 
   1  17   5        6.76        6.79      3.54 o 
   2  17   5      221.11      224.92      8.85 o 
   3  17   5       64.65       60.72      6.11 o 
   4  17   5        0.15       -2.01      4.64 o 
   5  17   5        2.99        6.62      4.81 o 
  -5  18   5       44.43       68.18      7.05 o 
  -4  18   5        9.87        8.44      5.00 o 
  -3  18   5      105.92      108.04      7.09 o 
  -2  18   5        7.22        0.00      3.77 o 
  -1  18   5        1.90        2.53      3.77 o 
   0  18   5        4.82       16.44      4.64 o 
   1  18   5        0.60        3.70      3.80 o 
   2  18   5        3.53        3.21      4.61 o 
   3  18   5        0.37       -4.06      4.25 o 
   4  18   5        1.33        3.64      4.25 o 
   5  18   5       18.01       25.62      5.07 o 
  -5  19   5        2.03       -2.05      5.49 o 
  -4  19   5        1.43        2.14      4.84 o 
  -3  19   5       92.82      105.20      7.44 o 
  -2  19   5       17.27        9.90      4.19 o 
  -1  19   5       51.77       77.06      6.01 o 
   0  19   5        2.91       -1.56      2.53 o 
   1  19   5        5.42        3.41      3.70 o 
   2  19   5       10.55       21.75      4.22 o 
   3  19   5        2.07        6.49      4.35 o 
   4  19   5        0.54        2.21      4.81 o 
   5  19   5       10.19       26.17      6.33 o 
  -5  20   5       19.82       16.63      6.43 o 
  -4  20   5       10.47        8.54      5.68 o 
  -3  20   5       47.66       44.57      6.37 o 
  -2  20   5        1.26        3.73      3.70 o 
  -1  20   5        1.31       -2.31      3.96 o 
   0  20   5        2.94       14.10      3.67 o 
   1  20   5        0.01        0.00      3.51 o 
   2  20   5        5.02        3.28      4.94 o 
   3  20   5       81.90       96.02      7.47 o 
   4  20   5        1.55        0.97      4.29 o 
   5  20   5        0.49       -5.71      5.71 o 
  -5  21   5        0.72       -1.46      5.91 o 
  -4  21   5        2.73        1.33      4.90 o 
  -3  21   5        9.69       17.44      4.97 o 
  -2  21   5        0.09       -4.48      4.74 o 
  -1  21   5        0.86        1.33      4.06 o 
   0  21   5        1.00       -2.83      2.83 o 
   1  21   5        3.39        6.79      4.16 o 
   2  21   5       69.40       87.23      7.02 o 
   3  21   5        0.05       -0.91      4.81 o 
   4  21   5        2.85       -1.69      5.06 o 
  -4  22   5       18.32       28.54      6.40 o 
  -3  22   5       12.46       11.66      5.42 o 
  -2  22   5       50.03       49.24      6.40 o 
  -1  22   5       13.68       13.28      4.81 o 
   0  22   5        0.37        4.46      2.73 o 
   1  22   5        0.15       -0.58      3.93 o 
   2  22   5        6.37        2.40      4.94 o 
   3  22   5        5.05       14.19      4.64 o 
   4  22   5        6.91        8.15      5.68 o 
  -4  23   5        9.04       15.78      5.58 o 
  -3  23   5       19.57       16.82      6.14 o 
  -2  23   5        7.69       10.81      5.39 o 
  -1  23   5       10.88        4.77      5.29 o 
   0  23   5        0.29       -0.16      2.93 o 
   1  23   5       14.48       20.42      4.90 o 
   2  23   5        9.06       12.60      4.48 o 
   3  23   5        0.09        7.43      4.58 o 
   4  23   5        0.87        3.67      5.88 o 
  -4  24   5        9.33       10.81      5.91 o 
  -3  24   5        3.40        8.96      5.75 o 
  -2  24   5        5.45       12.99      5.32 o 
  -1  24   5        7.13       10.32      4.71 o 
   0  24   5        1.89        7.44      2.91 o 
   1  24   5        6.87        5.07      5.13 o 
   2  24   5       14.48       16.50      5.39 o 
   3  24   5        0.57       -3.54      4.68 o 
  -3  25   5        1.41       -2.18      5.58 o 
  -2  25   5        1.58        4.42      5.03 o 
  -1  25   5        1.75        1.66      4.48 o 
   0  25   5        4.99        8.60      3.15 o 
   1  25   5        0.24        3.99      4.93 o 
   2  25   5        7.69        2.44      5.23 o 
   3  25   5        2.34        1.85      5.26 o 
  -2  26   5        1.00        5.00      4.97 o 
  -1  26   5        0.55        5.88      4.32 o 
   0  26   5        0.51       -1.88      3.72 o 
   1  26   5       10.32       11.85      5.58 o 
   2  26   5        1.46       -1.46      4.81 o 
  -1  27   5        3.36        6.88      5.36 o 
   0  27   5        2.96        1.09      6.30 o 
   1  27   5        4.69        8.41      5.58 o 
  -7   0   6      108.33       99.54      7.99 o 
  -6   0   6        0.41        7.01      3.83 o 
  -5   0   6      203.61      195.07      7.71 o 
  -4   0   6      220.70      205.96      7.52 o 
  -3   0   6       12.20       17.11      2.66 o 
  -2   0   6        8.73        5.03      2.05 o 
  -1   0   6      831.13      790.65      9.81 o 
   0   0   6      120.15      124.40      2.97 o 
   1   0   6     3156.64     3687.32     21.94 o 
   2   0   6       48.51       76.04      3.93 o 
   3   0   6       32.70       49.70      3.83 o 
   4   0   6      792.54      810.45     13.58 o 
   5   0   6      721.40      705.18     14.43 o 
   6   0   6      210.70      219.87     10.48 o 
   7   0   6        0.86        6.75      5.10 o 
  -7   1   6        1.66       -3.02      5.84 o 
  -6   1   6        0.00        1.10      4.06 o 
  -5   1   6       32.75       39.36      4.42 o 
  -4   1   6      237.83      237.60      7.75 o 
  -3   1   6      436.83      435.50      9.35 o 
  -2   1   6      505.10      534.73      9.24 o 
  -1   1   6      399.58      409.09      7.40 o 
   0   1   6        2.61        3.59      1.16 o 
   1   1   6      536.31      525.36      8.73 o 
   2   1   6        2.62        8.31      2.18 o 
   3   1   6       22.67       10.68      2.83 o 
   4   1   6       13.78       24.03      4.16 o 
   5   1   6        0.30       -3.25      5.75 o 
   6   1   6        0.19       -3.28      5.13 o 
   7   1   6        1.35        0.00      5.29 o 
  -7   2   6      100.64       95.90      8.22 o 
  -6   2   6       33.06       25.88      5.62 o 
  -5   2   6       20.26       31.56      3.90 o 
  -4   2   6       77.87       64.45      4.65 o 
  -3   2   6        2.11       -1.27      2.60 o 
  -2   2   6       37.59       27.39      2.92 o 
  -1   2   6     1265.74     1201.39     12.28 o 
   0   2   6      165.77      160.16      3.40 o 
   1   2   6     1321.62     1606.44     14.52 o 
   2   2   6       34.20       65.72      3.70 o 
   3   2   6        2.13        1.04      2.40 o 
   4   2   6      111.02       98.64      5.88 o 
   5   2   6       84.15       76.89      6.63 o 
   6   2   6       51.72       46.09      6.37 o 
   7   2   6        2.75        2.86      5.55 o 
  -7   3   6       55.52       53.73      7.44 o 
  -6   3   6        5.41        6.49      4.48 o 
  -5   3   6        4.01       -1.43      3.99 o 
  -4   3   6      553.84      514.84     11.41 o 
  -3   3   6      121.48       84.15      4.65 o 
  -2   3   6       16.58       12.54      2.40 o 
  -1   3   6      711.28      605.84      8.95 o 
   0   3   6      232.88      173.57      3.95 o 
   1   3   6      104.83      137.58      4.78 o 
   2   3   6      800.22      874.87     12.08 o 
   3   3   6       98.64       99.33      5.04 o 
   4   3   6      247.42      207.26      8.50 o 
   5   3   6       30.44       26.89      5.68 o 
   6   3   6       17.07       27.08      5.52 o 
   7   3   6        1.49       -6.07      6.07 o 
  -7   4   6       73.94       74.17      8.22 o 
  -6   4   6       14.49        7.14      5.00 o 
  -5   4   6       66.92       72.65      5.46 o 
  -4   4   6        0.21       -2.37      3.51 o 
  -3   4   6       11.95        4.61      2.60 o 
  -2   4   6      334.82      305.43      7.31 o 
  -1   4   6        0.03        2.24      1.95 o 
   0   4   6      625.88      580.23      9.14 o 
   1   4   6       20.16       18.58      2.37 o 
   2   4   6       10.73       14.13      2.86 o 
   3   4   6       11.88        4.90      2.79 o 
   4   4   6      719.89      671.36     12.51 o 
   5   4   6      178.84      193.07      8.88 o 
   6   4   6       13.40       12.11      5.29 o 
   7   4   6        1.17        4.68      5.65 o 
  -7   5   6       35.83       21.27      6.85 o 
  -6   5   6       60.03       57.40      6.30 o 
  -5   5   6        1.03        6.49      3.77 o 
  -4   5   6       25.71       16.08      3.64 o 
  -3   5   6       28.12       51.09      3.80 o 
  -2   5   6       14.40        7.89      2.76 o 
  -1   5   6       37.91       42.11      3.25 o 
   0   5   6      133.97      220.94      4.07 o 
   1   5   6      131.05      156.24      5.14 o 
   2   5   6      952.85     1097.51     13.45 o 
   3   5   6       62.47       50.98      4.00 o 
   4   5   6      596.28      562.35     12.56 o 
   5   5   6        4.58        6.17      4.35 o 
   6   5   6        0.06       -0.91      5.00 o 
   7   5   6       33.13       29.42      6.92 o 
  -7   6   6        0.70       -4.84      5.49 o 
  -6   6   6       30.50       26.57      5.78 o 
  -5   6   6      157.43      139.53      7.55 o 
  -4   6   6        4.54        6.14      3.08 o 
  -3   6   6        5.81       15.00      2.82 o 
  -2   6   6       60.21       47.06      3.64 o 
  -1   6   6      600.74      590.26      9.48 o 
   0   6   6      654.53      679.43     12.40 o 
   1   6   6      193.01      146.47      5.18 o 
   2   6   6      610.48      668.86     10.62 o 
   3   6   6       60.10       39.35      4.06 o 
   4   6   6      288.47      308.44      9.51 o 
   5   6   6       68.88       69.30      5.85 o 
   6   6   6        5.90        7.44      4.81 o 
   7   6   6       69.26       69.72      8.97 o 
  -7   7   6        9.35        2.47      5.58 o 
  -6   7   6       84.54       80.03      7.05 o 
  -5   7   6       51.61       51.13      5.75 o 
  -4   7   6        0.17        6.49      2.99 o 
  -3   7   6      166.94      138.21      6.05 o 
  -2   7   6      105.89       91.74      4.46 o 
  -1   7   6        1.49       -1.79      2.31 o 
   0   7   6       87.03      138.27      3.45 o 
   1   7   6      583.83      599.60      9.61 o 
   2   7   6      154.94      173.98      6.31 o 
   3   7   6       99.77       56.76      4.71 o 
   4   7   6        7.06        2.44      4.25 o 
   5   7   6        2.46       -3.18      3.99 o 
   6   7   6       14.39       16.63      5.03 o 
   7   7   6        6.28       12.60      6.14 o 
  -7   8   6       12.04        8.18      6.01 o 
  -6   8   6      136.29      123.93      8.26 o 
  -5   8   6      136.62      115.40      6.99 o 
  -4   8   6      149.43      118.17      6.60 o 
  -3   8   6       24.85        5.68      2.89 o 
  -2   8   6        8.96       12.73      2.79 o 
  -1   8   6      593.96      622.27     10.23 o 
   0   8   6       13.09        6.42      1.58 o 
   1   8   6       23.59       23.38      2.99 o 
   2   8   6       10.91        6.49      3.31 o 
   3   8   6      293.90      288.29      8.70 o 
   4   8   6        0.33       -2.95      4.16 o 
   5   8   6        6.12        5.94      4.42 o 
   6   8   6        0.95        0.00      4.61 o 
  -7   9   6        0.05       -1.43      5.19 o 
  -6   9   6       18.64       20.26      5.52 o 
  -5   9   6        4.51        8.31      4.51 o 
  -4   9   6      223.79      217.43      8.30 o 
  -3   9   6       77.34       64.22      4.55 o 
  -2   9   6      133.37      179.44      6.21 o 
  -1   9   6       54.75       60.05      4.06 o 
   0   9   6       16.12       16.34      1.95 o 
   1   9   6      375.37      354.10      8.39 o 
   2   9   6      909.81      892.41     13.19 o 
   3   9   6      305.96      275.37      8.83 o 
   4   9   6       56.29       42.75      5.91 o 
   5   9   6        6.17        4.68      4.61 o 
   6   9   6        1.72        7.14      4.93 o 
  -7  10   6        0.37        5.88      5.06 o 
  -6  10   6       32.34       25.04      5.94 o 
  -5  10   6       76.10       67.19      6.66 o 
  -4  10   6      113.02      112.74      7.28 o 
  -3  10   6        5.31       17.27      3.21 o 
  -2  10   6      359.34      376.69      9.14 o 
  -1  10   6        1.21        8.31      2.50 o 
   0  10   6      152.44      138.24      9.65 o 
   1  10   6        1.34        5.71      2.47 o 
   2  10   6       50.64       27.26      4.19 o 
   3  10   6     1400.96     1512.57     18.87 o 
   4  10   6       72.92       80.26      6.34 o 
   5  10   6       29.15       39.46      5.39 o 
   6  10   6       12.83       15.52      5.03 o 
  -7  11   6        0.08        5.62      5.29 o 
  -6  11   6       16.37       16.95      5.29 o 
  -5  11   6       93.30       77.18      7.08 o 
  -4  11   6        3.32        4.94      4.51 o 
  -3  11   6        0.12       -3.31      3.31 o 
  -2  11   6       69.02       70.59      4.78 o 
  -1  11   6      179.83      266.65      7.75 o 
   0  11   6       80.98       77.44      3.07 o 
   1  11   6       42.26       28.33      3.44 o 
   2  11   6      130.84      135.30      6.21 o 
   3  11   6       58.36       61.63      5.65 o 
   4  11   6        2.66        8.41      3.60 o 
   5  11   6       19.29       17.63      5.29 o 
   6  11   6        2.42        6.75      5.06 o 
  -6  12   6        4.68        4.25      5.13 o 
  -5  12   6        5.84        8.70      4.97 o 
  -4  12   6      208.50      217.39      8.98 o 
  -3  12   6       25.61       15.07      3.31 o 
  -2  12   6       12.24        5.88      2.76 o 
  -1  12   6       54.37       35.19      3.54 o 
   0  12   6      112.39       97.18      3.63 o 
   1  12   6       29.94       24.55      3.57 o 
   2  12   6      351.19      362.83      9.79 o 
   3  12   6       27.96       28.64      5.07 o 
   4  12   6        0.23       -0.78      3.57 o 
   5  12   6        1.37        1.79      4.16 o 
   6  12   6        0.75        7.60      4.97 o 
  -6  13   6        6.97        9.74      6.04 o 
  -5  13   6        7.73        8.67      4.06 o 
  -4  13   6       71.78       70.64      6.92 o 
  -3  13   6       23.04       29.16      4.25 o 
  -2  13   6       10.59       11.33      3.51 o 
  -1  13   6       20.83       31.27      3.77 o 
   0  13   6       25.93       32.65      2.66 o 
   1  13   6       93.48      105.06      5.66 o 
   2  13   6        7.57       22.24      4.06 o 
   3  13   6       54.25       52.86      5.52 o 
   4  13   6        3.65        4.22      3.90 o 
   5  13   6        3.30       -4.61      4.61 o 
   6  13   6        3.93        9.51      4.77 o 
  -6  14   6        0.90        3.44      5.16 o 
  -5  14   6        0.01        4.19      4.87 o 
  -4  14   6       23.45       20.30      5.94 o 
  -3  14   6        8.94       15.88      3.99 o 
  -2  14   6      107.07       92.62      5.62 o 
  -1  14   6       66.03       67.91      4.74 o 
   0  14   6       71.86       91.45      5.74 o 
   1  14   6      245.84      197.70      7.85 o 
   2  14   6       16.24        3.44      3.93 o 
   3  14   6      185.54      170.75      8.04 o 
   4  14   6       53.71       -1.62      4.22 o 
   5  14   6        8.67       11.30      4.90 o 
   6  14   6        1.80       -1.82      5.55 o 
  -6  15   6        0.02       -4.25      5.26 o 
  -5  15   6        0.94        1.23      5.19 o 
  -4  15   6       83.82       85.40      6.89 o 
  -3  15   6      176.13      194.02      8.72 o 
  -2  15   6        7.67        5.49      3.41 o 
  -1  15   6        8.59       13.83      3.38 o 
   0  15   6        2.51        6.08      2.66 o 
   1  15   6      644.99        6.77      3.63 o 
   2  15   6      127.62      144.89      7.12 o 
   3  15   6       66.00       76.77      6.43 o 
   4  15   6        5.73       -3.38      4.25 o 
   5  15   6        1.50        8.41      4.29 o 
   6  15   6       11.89       17.05      5.88 o 
  -6  16   6        0.64        6.17      4.77 o 
  -5  16   6       12.94       20.36      5.71 o 
  -4  16   6        0.04        5.32      4.51 o 
  -3  16   6        1.83        0.00      4.45 o 
  -2  16   6        7.97       26.88      3.96 o 
  -1  16   6       28.41       25.46      4.09 o 
   0  16   6       56.38       51.82      3.44 o 
   1  16   6       50.71       46.46      5.33 o 
   2  16   6       86.49       73.84      6.66 o 
   3  16   6       12.08       12.50      4.55 o 
   4  16   6       18.32       19.32      4.87 o 
   5  16   6        0.90       -0.65      4.81 o 
  -6  17   6        0.00       -5.84      5.84 o 
  -5  17   6        1.66       -3.96      4.77 o 
  -4  17   6        4.61        9.03      4.68 o 
  -3  17   6       71.49       79.96      6.50 o 
  -2  17   6       69.73       62.06      5.65 o 
  -1  17   6        1.31       -2.76      3.80 o 
   0  17   6       52.44       47.68      3.72 o 
   1  17   6       18.85       30.01      4.55 o 
   2  17   6        3.62       -4.55      4.55 o 
   3  17   6        1.45        2.44      3.96 o 
   4  17   6        0.79        8.51      4.45 o 
   5  17   6        0.06        5.49      4.74 o 
  -5  18   6        0.05        4.77      4.93 o 
  -4  18   6        3.39       -5.36      5.36 o 
  -3  18   6        2.59        1.66      4.61 o 
  -2  18   6        4.90       12.14      4.48 o 
  -1  18   6       64.21       46.10      5.26 o 
   0  18   6        0.01       -0.89      2.99 o 
   1  18   6       13.80       19.09      4.48 o 
   2  18   6       28.20       41.83      5.46 o 
   3  18   6        0.77       -4.55      5.03 o 
   4  18   6       15.42       14.48      5.55 o 
   5  18   6        1.97        7.79      5.32 o 
  -5  19   6        0.06       -5.65      5.65 o 
  -4  19   6        0.47        3.47      4.29 o 
  -3  19   6        1.19       -3.15      4.77 o 
  -2  19   6       16.76       11.43      4.71 o 
  -1  19   6        0.41       -0.26      3.93 o 
   0  19   6       18.48       14.54      3.37 o 
   1  19   6        0.08        1.53      3.77 o 
   2  19   6       12.44       16.33      5.00 o 
   3  19   6       25.88       24.23      6.33 o 
   4  19   6       11.05       11.10      5.42 o 
   5  19   6        2.90       10.26      5.36 o 
  -5  20   6        7.53       24.81      5.52 o 
  -4  20   6        0.92        5.58      4.68 o 
  -3  20   6        0.49        4.19      4.09 o 
  -2  20   6        6.17        5.00      4.58 o 
  -1  20   6       50.26       62.24      6.01 o 
   0  20   6        5.91        5.90      2.91 o 
   1  20   6       75.91       68.46      6.50 o 
   2  20   6        2.44        1.43      4.74 o 
   3  20   6        2.66        2.79      4.97 o 
   4  20   6        7.55        7.14      5.42 o 
  -4  21   6        0.02        2.73      5.10 o 
  -3  21   6        0.50       -2.50      4.58 o 
  -2  21   6       67.11       70.21      6.73 o 
  -1  21   6       16.17       21.33      4.48 o 
   0  21   6       10.18        8.80      3.07 o 
   1  21   6        7.09        5.13      5.26 o 
   2  21   6        5.78        6.56      4.42 o 
   3  21   6        8.47        9.64      5.78 o 
   4  21   6        9.62        8.12      6.33 o 
  -4  22   6        0.02       -5.62      5.62 o 
  -3  22   6        1.78        2.95      4.55 o 
  -2  22   6        4.43       15.03      4.58 o 
  -1  22   6       21.76       22.41      5.59 o 
   0  22   6       42.63       40.60      4.04 o 
   1  22   6       17.64       27.15      5.29 o 
   2  22   6        7.57        5.32      4.90 o 
   3  22   6        4.99       10.75      5.42 o 
   4  22   6       31.80       56.51      6.72 o 
  -4  23   6        9.20       17.37      6.01 o 
  -3  23   6        0.96       -1.04      4.84 o 
  -2  23   6        4.07       -1.30      4.68 o 
  -1  23   6        2.81        1.23      4.90 o 
   0  23   6        4.82        1.86      3.36 o 
   1  23   6        5.26       11.27      4.68 o 
   2  23   6        1.01        4.25      4.09 o 
   3  23   6        0.59        1.75      4.61 o 
  -3  24   6        0.84       -5.49      5.49 o 
  -2  24   6        0.15        3.38      4.25 o 
  -1  24   6        0.03        6.82      4.74 o 
   0  24   6        0.48        1.47      2.83 o 
   1  24   6        3.57        4.61      4.84 o 
   2  24   6        0.02        6.49      4.61 o 
   3  24   6        8.55        7.31      5.32 o 
  -3  25   6       10.07       10.42      5.75 o 
  -2  25   6        0.43        3.18      4.84 o 
  -1  25   6        0.00        1.04      4.29 o 
   0  25   6       16.75       16.38      3.78 o 
   1  25   6        2.86        0.68      5.00 o 
   2  25   6        1.89       -2.50      5.03 o 
  -2  26   6       10.56       11.79      5.52 o 
  -1  26   6        0.02        0.36      5.26 o 
   0  26   6        3.44        9.60      3.44 o 
   1  26   6        1.18        7.21      5.62 o 
   0  27   6        0.35       -1.49      3.77 o 
  -7   1   7        7.26       -2.44      6.20 o 
  -6   1   7        1.48        2.63      4.29 o 
  -5   1   7        2.74        5.19      4.12 o 
  -4   1   7       51.96       48.50      4.91 o 
  -3   1   7      919.18      961.31     13.75 o 
  -2   1   7      152.63      127.13      5.27 o 
  -1   1   7      250.41      268.32      6.75 o 
   0   1   7       90.18       97.76      2.97 o 
   1   1   7       74.22       67.26      4.00 o 
   2   1   7       62.69       44.29      3.25 o 
   3   1   7      110.69      127.17      5.92 o 
   4   1   7       22.84       13.54      4.64 o 
   5   1   7      801.10      842.31     16.01 o 
   6   1   7       20.19       23.28      5.52 o 
   7   1   7        0.05       -5.39      5.39 o 
  -7   2   7       28.50       25.46      6.24 o 
  -6   2   7        4.21        1.75      4.51 o 
  -5   2   7        0.68       -1.98      3.83 o 
  -4   2   7        1.40       -0.42      3.12 o 
  -3   2   7       38.08       50.94      4.16 o 
  -2   2   7       18.51       16.76      3.02 o 
  -1   2   7        4.06        3.18      2.11 o 
   0   2   7      372.51      382.99      5.93 o 
   1   2   7      659.58      643.70     10.44 o 
   2   2   7        4.62        7.40      2.21 o 
   3   2   7        6.23        2.63      2.63 o 
   4   2   7      149.01      154.95      7.71 o 
   5   2   7        0.00        7.69      4.51 o 
   6   2   7       56.92       73.48      6.82 o 
   7   2   7        0.12        2.99      5.26 o 
  -7   3   7        0.12       -0.71      5.68 o 
  -6   3   7        4.90        3.57      4.48 o 
  -5   3   7       49.47       52.40      5.10 o 
  -4   3   7       24.62       14.91      3.96 o 
  -3   3   7       77.24       76.48      4.75 o 
  -2   3   7      298.99      270.14      7.31 o 
  -1   3   7      660.63      720.19     10.41 o 
   0   3   7      639.81      699.59      7.29 o 
   1   3   7        1.37        4.77      2.34 o 
   2   3   7       21.62       33.91      3.31 o 
   3   3   7        8.53        2.08      2.99 o 
   4   3   7      462.41      467.26     11.85 o 
   5   3   7       99.58      110.53      7.38 o 
   6   3   7       52.95       51.36      6.76 o 
   7   3   7        0.00        3.73      5.00 o 
  -7   4   7       18.99       14.81      5.97 o 
  -6   4   7        0.52       -0.29      4.38 o 
  -5   4   7       18.79       10.81      4.51 o 
  -4   4   7       53.81       43.37      4.52 o 
  -3   4   7        0.31       -2.60      2.60 o 
  -2   4   7      551.63      470.07      9.30 o 
  -1   4   7       19.44       10.72      2.44 o 
   0   4   7      593.18      658.46     13.53 o 
   1   4   7      170.78      134.63      5.18 o 
   2   4   7        6.76        7.47      2.34 o 
   3   4   7       55.31       52.44      4.19 o 
   4   4   7       34.48       26.60      5.20 o 
   5   4   7       86.30       88.81      6.95 o 
   6   4   7       25.35       34.16      5.46 o 
  -7   5   7        0.07        3.57      5.62 o 
  -6   5   7        0.00        6.62      4.42 o 
  -5   5   7       38.09       31.08      4.77 o 
  -4   5   7      132.91      139.54      6.63 o 
  -3   5   7       19.22       16.01      2.96 o 
  -2   5   7      394.21      397.16      9.02 o 
  -1   5   7      272.26      241.24      6.91 o 
   0   5   7      118.05       97.64      4.85 o 
   1   5   7       77.08       74.80      4.13 o 
   2   5   7      171.68      224.26      7.13 o 
   3   5   7       18.11       20.00      3.09 o 
   4   5   7      549.48      556.50     12.84 o 
   5   5   7        5.54        2.18      4.19 o 
   6   5   7       39.79       31.89      5.62 o 
  -7   6   7        0.02       -5.65      5.65 o 
  -6   6   7        5.09        7.63      5.19 o 
  -5   6   7       70.27       70.64      5.69 o 
  -4   6   7       73.53       65.71      5.30 o 
  -3   6   7       30.14       43.65      4.09 o 
  -2   6   7       18.57       17.67      2.76 o 
  -1   6   7     2123.04     2171.51     18.93 o 
   0   6   7       88.00      115.08      3.51 o 
   1   6   7        7.00        2.50      2.11 o 
   2   6   7       22.49       30.89      3.73 o 
   3   6   7       33.72       29.01      3.70 o 
   4   6   7      494.88      543.38     13.09 o 
   5   6   7        3.82       11.33      4.16 o 
   6   6   7       27.64       26.69      5.78 o 
  -7   7   7        2.28        3.99      5.68 o 
  -6   7   7        4.33        8.67      4.94 o 
  -5   7   7       22.40       45.50      5.36 o 
  -4   7   7       33.73       44.59      4.77 o 
  -3   7   7       55.27       62.54      4.78 o 
  -2   7   7        3.59       -2.60      2.60 o 
  -1   7   7        5.63       17.70      2.99 o 
   0   7   7        2.49       13.35      1.92 o 
   1   7   7       34.68       58.31      3.77 o 
   2   7   7       23.66       32.31      3.73 o 
   3   7   7        0.82        2.66      3.64 o 
   4   7   7      160.17      154.53      8.03 o 
   5   7   7        2.86        7.86      4.55 o 
   6   7   7        0.03        3.64      4.35 o 
  -7   8   7        3.20        1.85      5.62 o 
  -6   8   7        2.36        4.71      4.84 o 
  -5   8   7       23.04       30.82      4.97 o 
  -4   8   7       84.93       76.18      5.91 o 
  -3   8   7        0.00        0.78      3.05 o 
  -2   8   7        7.33        7.21      2.92 o 
  -1   8   7      220.60      231.26      7.30 o 
   0   8   7      110.32      104.02      7.22 o 
   1   8   7        3.55       -2.60      2.60 o 
   2   8   7        9.13       11.04      3.15 o 
   3   8   7        2.21       -3.93      3.93 o 
   4   8   7        9.54       13.41      4.48 o 
   5   8   7        3.58        2.86      4.58 o 
   6   8   7       11.11       19.09      5.71 o 
  -7   9   7        0.27       -2.99      6.04 o 
  -6   9   7        9.87       23.02      5.65 o 
  -5   9   7       20.14        6.85      5.23 o 
  -4   9   7       21.38       21.89      4.09 o 
  -3   9   7       36.58       28.03      3.96 o 
  -2   9   7      275.82      266.60      8.02 o 
  -1   9   7        0.06       -0.84      2.82 o 
   0   9   7        4.84        4.83      1.58 o 
   1   9   7      276.09      245.45      7.69 o 
   2   9   7      150.30      167.15      6.70 o 
   3   9   7      383.18      372.97     10.80 o 
   4   9   7        9.65        0.00      4.16 o 
   5   9   7        0.19       -4.29      4.29 o 
   6   9   7        2.16       -5.16      5.16 o 
  -6  10   7        0.00       -0.32      5.10 o 
  -5  10   7       47.41       42.58      6.50 o 
  -4  10   7       20.90       24.65      4.68 o 
  -3  10   7       20.35       21.99      3.93 o 
  -2  10   7      519.71      632.72     11.74 o 
  -1  10   7       51.24       29.50      3.61 o 
   0  10   7       13.67       11.44      1.98 o 
   1  10   7       36.47       19.88      3.61 o 
   2  10   7       62.37       82.40      5.59 o 
   3  10   7      364.78      380.61     11.12 o 
   4  10   7       14.48       27.67      4.51 o 
   5  10   7        0.04       -1.49      4.58 o 
   6  10   7       11.08       13.15      5.78 o 
  -6  11   7        0.37        1.66      5.39 o 
  -5  11   7      154.83      177.55      8.94 o 
  -4  11   7       14.86       21.40      4.81 o 
  -3  11   7       41.58       26.90      5.07 o 
  -2  11   7      244.79      206.60      7.65 o 
  -1  11   7       32.73       38.75      4.16 o 
   0  11   7       94.69      103.20      3.71 o 
   1  11   7      117.08      137.36      6.37 o 
   2  11   7        0.87       -0.62      3.90 o 
   3  11   7      686.04      748.30     14.89 o 
   4  11   7        1.74       -4.25      4.25 o 
   5  11   7        0.02        0.00      4.35 o 
   6  11   7        0.10        4.93      5.23 o 
  -6  12   7        2.22       -0.68      5.62 o 
  -5  12   7        2.04        7.66      4.81 o 
  -4  12   7       13.22       12.83      5.42 o 
  -3  12   7      178.39      172.89      7.94 o 
  -2  12   7       34.56       41.51      4.74 o 
  -1  12   7        3.29        3.08      2.56 o 
   0  12   7        8.83        4.02      2.01 o 
   1  12   7       74.87       78.13      5.23 o 
   2  12   7      624.25      642.35     12.63 o 
   3  12   7       11.98        4.51      5.46 o 
   4  12   7        9.55        1.88      4.32 o 
   5  12   7       11.38       11.85      4.90 o 
   6  12   7        3.27        6.49      5.23 o 
  -6  13   7        1.63       -4.51      5.10 o 
  -5  13   7       18.62       19.39      5.91 o 
  -4  13   7       38.76       48.26      6.46 o 
  -3  13   7       24.56       31.08      4.51 o 
  -2  13   7        0.46        1.49      3.15 o 
  -1  13   7       56.29       43.67      4.13 o 
   0  13   7       24.59       29.10      2.70 o 
   1  13   7       34.79       35.47      4.90 o 
   2  13   7       60.40       57.57      6.47 o 
   3  13   7       86.51       92.59      6.69 o 
   4  13   7        0.98        1.95      4.48 o 
   5  13   7        0.00       -4.90      4.90 o 
   6  13   7        5.51        4.81      5.71 o 
  -6  14   7        0.39        7.14      5.03 o 
  -5  14   7        3.19        8.41      4.87 o 
  -4  14   7       79.74       86.66      7.51 o 
  -3  14   7       27.92       27.64      5.07 o 
  -2  14   7       55.75       52.86      4.74 o 
  -1  14   7      174.11      152.53      7.19 o 
   0  14   7       17.90       12.07      2.50 o 
   1  14   7      221.59      201.61      8.33 o 
   2  14   7       39.79       51.42      5.91 o 
   3  14   7       10.42       14.32      4.09 o 
   4  14   7       26.14       -1.72      4.29 o 
   5  14   7       13.99       31.27      5.33 o 
  -6  15   7        6.22       -5.49      5.97 o 
  -5  15   7        7.11        8.67      5.07 o 
  -4  15   7       21.13        8.22      6.10 o 
  -3  15   7       47.73       53.73      6.07 o 
  -2  15   7        0.02       -1.62      3.47 o 
  -1  15   7        4.00       -0.65      3.41 o 
   0  15   7        4.80       14.85      4.61 o 
   1  15   7       34.33       36.38      5.23 o 
   2  15   7      453.44      552.49     13.12 o 
   3  15   7        7.73       17.79      4.22 o 
   4  15   7       25.57        7.44      3.93 o 
   5  15   7        0.56        7.11      4.51 o 
  -5  16   7        0.52       -2.99      5.03 o 
  -4  16   7       14.80       15.29      5.55 o 
  -3  16   7       28.12       36.31      5.46 o 
  -2  16   7       41.52       32.55      5.36 o 
  -1  16   7       10.92       14.19      3.60 o 
   0  16   7       59.96       72.82      3.91 o 
   1  16   7      222.70      234.68      8.89 o 
   2  16   7        2.92        2.27      5.10 o 
   3  16   7        3.03       -2.50      4.71 o 
   4  16   7        3.42        0.91      4.90 o 
   5  16   7        0.00       -5.16      5.16 o 
  -5  17   7        6.61       -5.45      5.45 o 
  -4  17   7        4.87        7.92      5.19 o 
  -3  17   7       50.69       46.65      5.81 o 
  -2  17   7       29.09       22.77      4.81 o 
  -1  17   7      107.34      119.26      7.15 o 
   0  17   7       63.94       58.87      5.00 o 
   1  17   7       54.62       55.58      6.01 o 
   2  17   7      215.75      190.76      9.24 o 
   3  17   7       13.68       12.92      5.39 o 
   4  17   7        0.56        1.59      5.06 o 
   5  17   7        0.40       -3.60      5.45 o 
  -5  18   7        1.37       -1.75      5.62 o 
  -4  18   7        7.04       13.28      5.19 o 
  -3  18   7        0.44       -4.58      4.58 o 
  -2  18   7       34.08       39.88      5.23 o 
  -1  18   7       92.49       84.56      6.69 o 
   0  18   7        2.72        2.82      3.54 o 
   1  18   7       72.22       58.26      6.11 o 
   2  18   7      247.02      292.24     11.07 o 
   3  18   7       28.68       41.50      6.33 o 
   4  18   7       46.08       60.15      6.24 o 
   5  18   7        0.06       -3.34      5.32 o 
  -5  19   7        0.97        7.30      5.32 o 
  -4  19   7       24.49       28.25      6.14 o 
  -3  19   7        1.59        0.00      4.48 o 
  -2  19   7        6.32        3.08      4.48 o 
  -1  19   7        3.57        2.14      4.29 o 
   0  19   7       64.39       60.90      4.39 o 
   1  19   7        5.87       12.79      4.38 o 
   2  19   7        0.50       -0.29      5.36 o 
   3  19   7       41.61       43.81      5.98 o 
   4  19   7       16.76       -5.46      5.46 o 
  -4  20   7       12.10       10.23      5.97 o 
  -3  20   7       15.19        8.44      5.23 o 
  -2  20   7        0.08        1.46      4.35 o 
  -1  20   7        0.02       -4.25      4.25 o 
   0  20   7       81.00       96.45     12.49 o 
   1  20   7        1.65        7.69      4.35 o 
   2  20   7        0.20       -1.49      4.84 o 
   3  20   7       36.20       40.76      6.30 o 
   4  20   7        1.16        0.36      5.58 o 
  -4  21   7       15.21       10.26      5.88 o 
  -3  21   7        0.60       -1.30      5.06 o 
  -2  21   7        1.59        2.47      4.51 o 
  -1  21   7        3.58        3.83      4.42 o 
   0  21   7        1.59       10.12      3.06 o 
   1  21   7       22.04       22.44      5.36 o 
   2  21   7       50.59       70.29      6.63 o 
   3  21   7       47.82       49.53      6.79 o 
   4  21   7        0.46       -5.52      5.81 o 
  -4  22   7        7.89        8.83      5.55 o 
  -3  22   7       25.41       36.37      5.81 o 
  -2  22   7        3.67        5.78      4.45 o 
  -1  22   7        2.43        0.62      4.74 o 
   0  22   7       21.49       28.24      3.87 o 
   1  22   7        0.37       -5.13      5.13 o 
   2  22   7        0.00        0.32      4.03 o 
   3  22   7        6.14       -1.04      5.13 o 
  -3  23   7       20.93       22.70      6.07 o 
  -2  23   7        7.11        8.38      5.00 o 
  -1  23   7        0.97        6.17      4.29 o 
   0  23   7        3.34        2.56      3.35 o 
   1  23   7        0.38        6.56      4.84 o 
   2  23   7        0.11       -4.71      4.71 o 
   3  23   7        4.48        7.66      5.03 o 
  -3  24   7        9.71       10.71      5.26 o 
  -2  24   7        1.31        5.62      4.84 o 
  -1  24   7       18.70       20.00      5.75 o 
   0  24   7        1.59        0.69      3.16 o 
   1  24   7        0.71       -4.90      4.90 o 
   2  24   7        0.00        1.79      4.93 o 
  -2  25   7        6.94        8.77      5.52 o 
  -1  25   7        2.84       -5.36      5.36 o 
   0  25   7        6.25       10.67      4.02 o 
   1  25   7       15.55       27.63      6.07 o 
   2  25   7        5.97        7.47      5.29 o 
  -1  26   7        0.09        1.85      4.97 o 
   0  26   7        0.94        4.23      3.66 o 
  -7   0   8        5.48       -4.71      5.68 o 
  -6   0   8       14.35       14.19      5.07 o 
  -5   0   8        0.72       -1.85      3.99 o 
  -4   0   8       24.68        9.19      4.55 o 
  -3   0   8       14.86        7.14      3.44 o 
  -2   0   8       17.52        8.87      2.83 o 
  -1   0   8      461.40      334.94      8.24 o 
   0   0   8      243.32      209.58      4.62 o 
   1   0   8      892.06      763.08     11.72 o 
   2   0   8      241.99      252.38      7.88 o 
   3   0   8       95.90       76.75      5.17 o 
   4   0   8      188.85      207.71      8.23 o 
   5   0   8        2.03       -1.69      5.36 o 
   6   0   8        0.46        1.66      4.93 o 
  -7   1   8        0.46        2.53      5.49 o 
  -6   1   8        3.16        1.23      5.10 o 
  -5   1   8       12.99       16.30      4.38 o 
  -4   1   8      187.46      165.53      7.35 o 
  -3   1   8       26.32       16.82      3.28 o 
  -2   1   8        5.08        6.66      2.44 o 
  -1   1   8        5.69        5.52      2.50 o 
   0   1   8        1.63        2.85      1.49 o 
   1   1   8      630.94      665.11     10.98 o 
   2   1   8       15.31       17.47      2.96 o 
   3   1   8       64.96       64.66      5.13 o 
   4   1   8       17.64       13.02      4.61 o 
   5   1   8       15.17       15.85      5.52 o 
   6   1   8        3.79        9.97      4.87 o 
  -7   2   8        4.82        1.46      5.62 o 
  -6   2   8        5.50        5.26      5.03 o 
  -5   2   8        2.40        7.92      3.77 o 
  -4   2   8        3.36        2.47      3.83 o 
  -3   2   8       10.72       17.11      3.73 o 
  -2   2   8      254.07      280.74      7.95 o 
  -1   2   8        0.37       -1.92      2.50 o 
   0   2   8      349.63      380.68      6.09 o 
   1   2   8       24.65       42.38      3.74 o 
   2   2   8       17.60       21.56      3.51 o 
   3   2   8       14.02       17.63      3.38 o 
   4   2   8       26.97       25.40      5.26 o 
   5   2   8       32.42       37.22      6.20 o 
   6   2   8        3.20        2.34      5.62 o 
  -7   3   8        3.00        3.64      5.19 o 
  -6   3   8        4.23       13.38      4.64 o 
  -5   3   8       39.46       43.78      5.46 o 
  -4   3   8      175.42      147.54      7.12 o 
  -3   3   8        0.00        6.88      2.66 o 
  -2   3   8      133.98      139.62      5.82 o 
  -1   3   8       64.93       40.53      3.51 o 
   0   3   8       22.45       33.56      2.42 o 
   1   3   8       62.10       67.43      4.58 o 
   2   3   8      215.56      187.67      7.03 o 
   3   3   8        7.09       10.88      3.18 o 
   4   3   8      130.72      122.45      7.45 o 
   5   3   8        0.20        0.84      4.93 o 
   6   3   8       13.32       15.39      5.16 o 
  -7   4   8       20.96       17.63      6.56 o 
  -6   4   8        0.70       10.65      4.38 o 
  -5   4   8       14.51        7.76      4.58 o 
  -4   4   8       10.93        9.87      3.57 o 
  -3   4   8       30.78       18.87      4.16 o 
  -2   4   8       79.72       69.95      4.88 o 
  -1   4   8       89.87       80.01      4.71 o 
   0   4   8        0.24        1.95      1.65 o 
   1   4   8      715.71      805.73     12.14 o 
   2   4   8      230.58      218.35      7.39 o 
   3   4   8       40.08       35.60      4.03 o 
   4   4   8       92.53       94.06      6.86 o 
   5   4   8        0.18       -4.42      4.42 o 
   6   4   8       12.44       25.94      5.16 o 
  -7   5   8       10.82       10.36      6.14 o 
  -6   5   8        0.00       -1.59      4.68 o 
  -5   5   8        8.47        1.62      4.55 o 
  -4   5   8        3.38       -0.23      3.51 o 
  -3   5   8       39.31       36.15      4.52 o 
  -2   5   8      320.79      314.82      8.71 o 
  -1   5   8       34.05       24.88      3.64 o 
   0   5   8        2.37        3.54      2.63 o 
   1   5   8       16.83       22.70      3.25 o 
   2   5   8       65.85       79.09      4.97 o 
   3   5   8       39.73       38.52      4.39 o 
   4   5   8       34.46       36.86      5.46 o 
   5   5   8        0.14       -0.58      4.61 o 
   6   5   8       12.79       12.92      5.03 o 
  -7   6   8       15.32       10.10      6.36 o 
  -6   6   8       19.84       26.59      4.84 o 
  -5   6   8       10.31        4.12      4.29 o 
  -4   6   8       26.66       34.26      4.12 o 
  -3   6   8       23.99       16.66      3.73 o 
  -2   6   8      368.56      454.05     10.28 o 
  -1   6   8      498.95      406.81      9.55 o 
   0   6   8        0.88       -1.62      2.19 o 
   1   6   8        9.70        9.51      2.99 o 
   2   6   8       82.36       84.70      5.33 o 
   3   6   8       36.70       38.98      4.48 o 
   4   6   8       43.00       34.40      5.33 o 
   5   6   8        4.08        0.88      4.58 o 
   6   6   8        1.88       -5.55      5.55 o 
  -6   7   8       13.47        9.42      5.20 o 
  -5   7   8       89.46       68.60      6.69 o 
  -4   7   8       92.71       95.88      6.44 o 
  -3   7   8       32.20       41.90      4.87 o 
  -2   7   8       73.26      110.33      5.85 o 
  -1   7   8       15.05       11.63      3.18 o 
   0   7   8      249.94      198.68      5.88 o 
   1   7   8       93.75       75.94      4.91 o 
   2   7   8       87.35       78.66      5.07 o 
   3   7   8      535.51      511.76     12.19 o 
   4   7   8       15.62        7.96      4.68 o 
   5   7   8        6.63        8.38      4.74 o 
   6   7   8        0.95       -1.40      5.62 o 
  -6   8   8       16.94       12.83      5.62 o 
  -5   8   8       41.02       32.90      5.07 o 
  -4   8   8        1.37        4.19      3.93 o 
  -3   8   8       19.78       17.70      3.60 o 
  -2   8   8       13.74       23.32      3.83 o 
  -1   8   8       30.11       26.73      3.77 o 
   0   8   8      136.02      152.24      5.16 o 
   1   8   8       29.37       27.45      3.35 o 
   2   8   8       94.20       87.54      5.43 o 
   3   8   8      310.65      362.29     10.92 o 
   4   8   8        1.07        3.41      3.80 o 
   5   8   8       22.26       24.32      5.29 o 
   6   8   8        2.11        3.18      5.16 o 
  -6   9   8        0.00        5.36      5.49 o 
  -5   9   8        4.34       10.13      4.84 o 
  -4   9   8        0.26        9.80      3.28 o 
  -3   9   8       28.56       18.19      4.29 o 
  -2   9   8       48.67       47.53      4.52 o 
  -1   9   8       60.41       95.50      5.36 o 
   0   9   8        1.72        0.19      2.00 o 
   1   9   8        0.51       -0.39      2.95 o 
   2   9   8        6.94        2.50      3.47 o 
   3   9   8      105.19      106.20      7.15 o 
   4   9   8       51.32       46.65      5.59 o 
   5   9   8        5.40        8.05      4.03 o 
   6   9   8       13.24       18.25      5.78 o 
  -6  10   8       46.14       36.48      6.46 o 
  -5  10   8        0.09        4.74      4.51 o 
  -4  10   8        2.81        7.21      3.83 o 
  -3  10   8       75.29       80.20      5.69 o 
  -2  10   8        8.61        9.32      3.47 o 
  -1  10   8       16.84       27.34      3.67 o 
   0  10   8        6.66        5.61      2.79 o 
   1  10   8        3.21        4.38      3.21 o 
   2  10   8       49.70       35.28      4.87 o 
   3  10   8       18.30       10.62      5.29 o 
   4  10   8       50.58       55.71      6.04 o 
   5  10   8        0.02        5.68      4.38 o 
   6  10   8        3.61       -3.28      6.07 o 
  -6  11   8       39.30       35.82      6.72 o 
  -5  11   8       11.49       -1.20      5.26 o 
  -4  11   8       15.85       18.83      4.58 o 
  -3  11   8       23.19       13.90      4.68 o 
  -2  11   8        1.81        5.36      3.08 o 
  -1  11   8       39.46       57.43      4.71 o 
   0  11   8       25.64       35.42      2.82 o 
   1  11   8      122.76      136.70      6.50 o 
   2  11   8      938.07      979.62     16.12 o 
   3  11   8       23.10       15.91      5.03 o 
   4  11   8       14.78       12.66      4.71 o 
   5  11   8        0.26       -1.62      4.55 o 
   6  11   8        1.33        6.69      5.68 o 
  -6  12   8        0.47        8.51      5.16 o 
  -5  12   8        9.83        3.41      5.45 o 
  -4  12   8       29.57       36.54      5.52 o 
  -3  12   8        0.04        1.20      4.03 o 
  -2  12   8        0.27       -0.45      3.21 o 
  -1  12   8        4.79       11.20      3.08 o 
   0  12   8       18.73       14.19      2.49 o 
   1  12   8        0.83       -3.02      3.86 o 
   2  12   8      151.96      172.41      8.81 o 
   3  12   8       10.14        9.74      4.09 o 
   4  12   8        4.87        4.61      4.29 o 
   5  12   8       20.07       18.80      5.33 o 
  -6  13   8       25.41       29.06      6.56 o 
  -5  13   8        0.83        1.27      4.84 o 
  -4  13   8       50.10       42.16      6.69 o 
  -3  13   8      156.28      162.03      8.10 o 
  -2  13   8        0.00       -1.40      3.60 o 
  -1  13   8        8.65        5.71      3.70 o 
   0  13   8       94.18       75.93      3.95 o 
   1  13   8      148.87      196.28      8.55 o 
   2  13   8      906.10      958.89     16.83 o 
   3  13   8        5.65        8.99      3.54 o 
   4  13   8        0.00        5.65      3.44 o 
   5  13   8        5.49        6.07      5.10 o 
  -6  14   8       21.99       26.01      6.79 o 
  -5  14   8       10.75       18.64      5.29 o 
  -4  14   8        3.62        4.64      4.74 o 
  -3  14   8        0.72       -0.78      4.35 o 
  -2  14   8       26.72       28.19      4.84 o 
  -1  14   8        0.11       -1.36      3.18 o 
   0  14   8        6.79        6.01      4.87 o 
   1  14   8      311.39      330.89     10.33 o 
   2  14   8        2.04        1.23      5.39 o 
   3  14   8        1.77       -4.55      4.55 o 
   4  14   8        7.17        8.86      4.48 o 
   5  14   8        8.16        3.12      5.32 o 
  -5  15   8        1.08       -0.32      5.26 o 
  -4  15   8        7.70       13.77      4.97 o 
  -3  15   8        9.97        4.35      4.58 o 
  -2  15   8        0.63        9.29      3.93 o 
  -1  15   8        0.10        0.23      3.44 o 
   0  15   8        1.60       -1.81      2.60 o 
   1  15   8      223.30      261.01      9.80 o 
   2  15   8        4.45        8.83      4.74 o 
   3  15   8        3.79        5.10      4.61 o 
   4  15   8        9.40       20.85      4.64 o 
   5  15   8        1.24        1.07      5.26 o 
  -5  16   8        0.77        0.68      5.45 o 
  -4  16   8       26.54       39.94      5.94 o 
  -3  16   8       27.22       28.68      4.77 o 
  -2  16   8       64.26       58.84      5.78 o 
  -1  16   8       11.05       12.24      4.12 o 
   0  16   8        3.07       -0.87      2.91 o 
   1  16   8      154.62      137.08      8.26 o 
   2  16   8        0.13        2.43      4.45 o 
   3  16   8      175.36      181.51      9.72 o 
   4  16   8        6.75       10.75      4.87 o 
   5  16   8        9.48       12.83      5.23 o 
  -5  17   8        6.04       14.29      5.36 o 
  -4  17   8       15.48       24.03      5.46 o 
  -3  17   8       22.08       32.70      5.42 o 
  -2  17   8       60.14       43.86      6.14 o 
  -1  17   8        4.74        7.82      3.90 o 
   0  17   8       28.03       53.47      4.24 o 
   1  17   8       64.65       74.14      6.37 o 
   2  17   8        0.25        7.01      4.51 o 
   3  17   8      196.28      248.36     10.83 o 
   4  17   8        1.44        9.09      5.26 o 
  -5  18   8       25.61       29.45      6.72 o 
  -4  18   8        0.10       -1.01      4.84 o 
  -3  18   8       35.31       30.07      5.85 o 
  -2  18   8       12.38       15.07      5.10 o 
  -1  18   8        6.82       10.36      4.51 o 
   0  18   8       37.70       38.65      4.35 o 
   1  18   8       43.41       46.32      6.11 o 
   2  18   8        7.11       19.87      4.71 o 
   3  18   8       63.67       94.53      7.89 o 
   4  18   8        0.72        5.55      5.62 o 
  -4  19   8        1.55        5.52      5.10 o 
  -3  19   8        0.37       -0.32      4.45 o 
  -2  19   8        0.01        2.37      4.32 o 
  -1  19   8        0.04        4.58      4.06 o 
   0  19   8       47.06       55.47      4.51 o 
   1  19   8       24.50       30.69      5.85 o 
   2  19   8        0.16       -5.06      5.06 o 
   3  19   8        2.98        2.63      5.65 o 
   4  19   8        2.65       -0.71      5.42 o 
  -4  20   8        5.45        5.00      5.68 o 
  -3  20   8        1.46        2.31      4.64 o 
  -2  20   8        4.72       12.05      4.71 o 
  -1  20   8       29.37       21.76      5.75 o 
   0  20   8       25.42       15.98      3.74 o 
   1  20   8       24.01       16.95      5.52 o 
   2  20   8        0.10       -4.77      4.77 o 
   3  20   8       11.65       19.77      5.71 o 
   4  20   8        2.95        1.85      6.10 o 
  -4  21   8        4.60       -2.60      5.78 o 
  -3  21   8        0.47       -2.05      4.87 o 
  -2  21   8        9.75        5.81      4.94 o 
  -1  21   8       41.70       30.53      5.88 o 
   0  21   8       68.60       71.45      5.20 o 
   1  21   8        0.19       -5.16      5.16 o 
   2  21   8        5.22       -2.31      5.19 o 
   3  21   8        6.93        6.36      5.29 o 
  -3  22   8        0.43        8.90      5.10 o 
  -2  22   8       13.02       20.20      5.20 o 
  -1  22   8        9.81       -5.75      5.75 o 
   0  22   8        3.45        3.25      3.74 o 
   1  22   8        6.20        5.29      6.14 o 
   2  22   8        3.25        0.36      4.94 o 
   3  22   8        0.00        2.95      5.65 o 
  -3  23   8        2.28        5.91      5.65 o 
  -2  23   8        7.42       14.38      5.23 o 
  -1  23   8        0.19       -1.69      5.36 o 
   0  23   8        1.29        1.78      3.58 o 
   1  23   8        1.70        0.68      5.00 o 
   2  23   8        5.47        2.89      5.06 o 
  -2  24   8        0.13        0.36      5.10 o 
  -1  24   8       18.32       23.44      6.20 o 
   0  24   8        9.92        3.95      4.06 o 
   1  24   8        0.00        1.79      4.81 o 
  -1  25   8        3.37       -4.09      5.97 o 
   0  25   8        3.41        4.87      4.63 o 
  -6   1   9        5.50        6.20      4.68 o 
  -5   1   9        2.04        1.14      4.48 o 
  -4   1   9       15.77        8.02      4.22 o 
  -3   1   9      153.93      135.68      6.73 o 
  -2   1   9       14.89       15.75      3.67 o 
  -1   1   9      280.75      244.92      7.76 o 
   0   1   9      247.21      255.59      5.39 o 
   1   1   9      183.51      166.23      6.57 o 
   2   1   9        1.22        5.84      2.60 o 
   3   1   9        0.01        0.45      3.41 o 
   4   1   9       15.49       16.46      5.33 o 
   5   1   9        6.96        3.64      5.03 o 
   6   1   9       14.00       19.06      5.71 o 
  -6   2   9        0.39       -5.10      5.10 o 
  -5   2   9      101.42      114.47      7.44 o 
  -4   2   9        1.47        7.56      3.90 o 
  -3   2   9       27.03       34.52      4.12 o 
  -2   2   9        9.20       -3.28      3.31 o 
  -1   2   9      499.57      448.50     10.33 o 
   0   2   9      199.29      146.81      4.32 o 
   1   2   9      106.31      111.56      5.46 o 
   2   2   9        6.61        5.88      3.18 o 
   3   2   9      134.33      118.63      6.83 o 
   4   2   9      510.77      507.20     13.55 o 
   5   2   9       35.86       25.85      5.29 o 
   6   2   9        2.02        0.36      5.00 o 
  -6   3   9       20.86       15.46      5.39 o 
  -5   3   9        3.07       13.90      4.55 o 
  -4   3   9       26.82       36.63      4.58 o 
  -3   3   9        5.81       10.58      2.95 o 
  -2   3   9        9.89       15.59      3.96 o 
  -1   3   9       49.49       54.09      4.68 o 
   0   3   9       12.66       13.16      2.29 o 
   1   3   9        1.51       -1.14      2.82 o 
   2   3   9        0.02       -2.86      2.86 o 
   3   3   9        5.34       12.44      3.34 o 
   4   3   9       61.51       79.30      6.60 o 
   5   3   9       40.35       50.47      6.07 o 
   6   3   9        0.92       -1.79      5.52 o 
  -6   4   9        0.81       -4.74      4.74 o 
  -5   4   9       41.35       48.85      5.65 o 
  -4   4   9        6.19       -1.01      3.90 o 
  -3   4   9       23.27        8.09      4.09 o 
  -2   4   9       47.74       51.72      4.52 o 
  -1   4   9      474.58      433.09     10.36 o 
   0   4   9       81.19       90.74      3.80 o 
   1   4   9        1.45        5.52      2.99 o 
   2   4   9       70.48       80.72      5.26 o 
   3   4   9        0.79        1.40      3.60 o 
   4   4   9      140.07      155.58      8.23 o 
   5   4   9        6.90       13.25      4.90 o 
   6   4   9        0.76        5.00      4.58 o 
  -6   5   9        0.00        4.68      5.45 o 
  -5   5   9        1.79        6.33      4.45 o 
  -4   5   9        6.52        1.75      3.96 o 
  -3   5   9       62.11       56.31      5.10 o 
  -2   5   9      790.71      752.87     13.28 o 
  -1   5   9       21.12       32.83      4.22 o 
   0   5   9      465.37      392.78     14.98 o 
   1   5   9      261.86      265.20      8.34 o 
   2   5   9       32.02       27.38      3.96 o 
   3   5   9       14.28       13.44      3.99 o 
   4   5   9       18.75       21.01      5.20 o 
   5   5   9        0.00        0.62      4.51 o 
   6   5   9        0.52        6.85      5.39 o 
  -6   6   9        0.26       -1.36      4.77 o 
  -5   6   9       67.17       70.17      7.05 o 
  -4   6   9        0.29       -2.05      3.77 o 
  -3   6   9        0.01        2.01      3.64 o 
  -2   6   9        1.75       -3.83      3.83 o 
  -1   6   9        8.78       17.53      3.67 o 
   0   6   9      468.32      485.19     17.50 o 
   1   6   9        4.64        6.33      2.99 o 
   2   6   9        0.03       -3.08      3.08 o 
   3   6   9       52.61       71.50      6.17 o 
   4   6   9       37.43       33.36      5.10 o 
   5   6   9        0.95        4.09      4.16 o 
   6   6   9        0.00       -2.53      5.55 o 
  -6   7   9        0.42        1.04      5.26 o 
  -5   7   9       14.77       10.68      5.39 o 
  -4   7   9        8.40       14.25      4.42 o 
  -3   7   9       57.77       46.00      5.13 o 
  -2   7   9      116.64      102.22      6.37 o 
  -1   7   9       61.47       54.91      4.61 o 
   0   7   9      718.51      704.74      9.10 o 
   1   7   9       19.33       15.39      3.60 o 
   2   7   9        5.73        8.99      3.31 o 
   3   7   9      356.62      348.99     11.21 o 
   4   7   9        0.36        9.71      4.06 o 
   5   7   9       34.45       18.84      5.52 o 
   6   7   9        1.76       10.65      4.90 o 
  -6   8   9       14.45       17.34      5.97 o 
  -5   8   9        0.56       -5.32      5.32 o 
  -4   8   9       26.50       30.40      4.64 o 
  -3   8   9        9.98       11.53      3.93 o 
  -2   8   9      128.10      126.33      7.15 o 
  -1   8   9       39.99       39.37      4.39 o 
   0   8   9     1005.82      975.56     22.43 o 
   1   8   9       28.96       30.98      4.19 o 
   2   8   9        7.73       14.12      3.99 o 
   3   8   9      577.18      676.14     15.10 o 
   4   8   9        5.29        5.94      4.42 o 
   5   8   9       30.65       23.97      5.91 o 
   6   8   9        3.66        3.34      5.65 o 
  -6   9   9        0.20       -3.51      5.49 o 
  -5   9   9       12.67        9.22      5.42 o 
  -4   9   9        0.64       -2.69      4.19 o 
  -3   9   9       31.83       40.47      4.94 o 
  -2   9   9      142.26      157.02      7.55 o 
  -1   9   9       31.45       43.46      4.45 o 
   0   9   9      196.30      214.93      5.71 o 
   1   9   9      176.82      196.01      8.20 o 
   2   9   9        7.90        4.16      3.38 o 
   3   9   9       63.22       62.05      6.24 o 
   4   9   9        8.87       15.84      4.84 o 
   5   9   9        6.38        3.64      5.36 o 
  -6  10   9        8.99       10.75      5.55 o 
  -5  10   9        4.47       -1.56      5.03 o 
  -4  10   9       84.45       87.93      6.73 o 
  -3  10   9        1.16        4.19      3.38 o 
  -2  10   9        7.33        0.68      3.70 o 
  -1  10   9        5.66       10.13      3.15 o 
   0  10   9      119.96       97.51      4.24 o 
   1  10   9      111.05      122.89      6.63 o 
   2  10   9       16.87       11.63      4.42 o 
   3  10   9        6.16        7.34      4.61 o 
   4  10   9        4.02        4.12      4.22 o 
   5  10   9        4.03       11.40      5.03 o 
  -6  11   9        0.00        3.64      5.68 o 
  -5  11   9        8.53       15.68      4.97 o 
  -4  11   9       62.63       61.21      6.40 o 
  -3  11   9        7.01       12.47      4.38 o 
  -2  11   9       17.21       16.17      3.99 o 
  -1  11   9       11.33       16.07      3.31 o 
   0  11   9        4.96        7.31      2.61 o 
   1  11   9      964.04     1068.35     16.88 o 
   2  11   9        0.45        6.33      3.99 o 
   3  11   9       26.17       29.29      5.20 o 
   4  11   9        1.49        4.22      4.38 o 
   5  11   9        4.19        5.81      5.03 o 
  -6  12   9        0.00       -3.73      5.65 o 
  -5  12   9       20.70       13.09      5.59 o 
  -4  12   9        0.06        6.40      4.38 o 
  -3  12   9      121.49      155.16      7.80 o 
  -2  12   9        3.58       -1.46      3.77 o 
  -1  12   9        0.52       -2.08      3.31 o 
   0  12   9       22.34       11.54      2.83 o 
   1  12   9      336.46      295.26     10.43 o 
   2  12   9      141.07      145.35      7.90 o 
   3  12   9        2.25        3.60      3.70 o 
   4  12   9        3.69       14.84      4.55 o 
   5  12   9        0.05       -1.04      5.39 o 
  -5  13   9        0.14       -3.70      4.93 o 
  -4  13   9       12.74        8.09      5.33 o 
  -3  13   9       21.94       26.79      5.20 o 
  -2  13   9        2.61        7.27      3.34 o 
  -1  13   9        0.00       -0.97      3.51 o 
   0  13   9       30.41       26.24      3.25 o 
   1  13   9      110.61       -3.93      5.46 o 
   2  13   9      141.67       -1.04      4.97 o 
   3  13   9        7.97       11.69      4.84 o 
   4  13   9        1.93        5.71      4.81 o 
   5  13   9        0.03       -5.39      5.39 o 
  -5  14   9       13.00       12.05      5.52 o 
  -4  14   9        2.31        9.55      4.55 o 
  -3  14   9       12.57        9.77      4.87 o 
  -2  14   9       71.39       68.43      6.37 o 
  -1  14   9        2.67        1.98      3.47 o 
   0  14   9      125.03      117.63      8.68 o 
   1  14   9      295.21      328.26     10.85 o 
   2  14   9        1.91       -3.51      4.81 o 
   3  14   9        2.01        5.58      4.19 o 
   4  14   9        2.01       -2.60      5.16 o 
   5  14   9        6.78        0.36      5.75 o 
  -5  15   9       13.15       15.20      6.07 o 
  -4  15   9        3.90        8.25      4.42 o 
  -3  15   9       77.11       79.02      7.05 o 
  -2  15   9       16.83       17.28      4.84 o 
  -1  15   9        0.51       -3.64      3.64 o 
   0  15   9        3.93        4.52      3.03 o 
   1  15   9        0.82       11.07      4.61 o 
   2  15   9      357.77      400.20     12.35 o 
   3  15   9        6.22        9.09      4.94 o 
   4  15   9        2.35       -0.32      5.06 o 
  -5  16   9        4.61        9.81      5.45 o 
  -4  16   9        0.48        2.95      5.10 o 
  -3  16   9        1.09       -1.79      4.64 o 
  -2  16   9       56.41       74.52      6.27 o 
  -1  16   9        1.26        2.14      3.73 o 
   0  16   9        0.05        0.90      2.91 o 
   1  16   9       11.68        4.12      4.81 o 
   2  16   9       58.19       68.93      7.18 o 
   3  16   9       26.98       19.13      5.55 o 
   4  16   9        3.85        9.32      5.10 o 
  -4  17   9        3.81        2.69      4.77 o 
  -3  17   9        0.05        5.58      4.38 o 
  -2  17   9        5.04        6.10      4.64 o 
  -1  17   9        7.36       16.53      4.84 o 
   0  17   9       69.81       66.50      6.06 o 
   1  17   9        1.43       -2.01      4.45 o 
   2  17   9       86.89       92.61      7.41 o 
   3  17   9        6.50        6.49      5.36 o 
   4  17   9        0.58        4.64      5.03 o 
  -4  18   9        1.05        0.36      5.42 o 
  -3  18   9       17.77       18.35      5.49 o 
  -2  18   9       35.23       32.09      6.11 o 
  -1  18   9        2.58       -2.92      4.38 o 
   0  18   9      191.50      208.63     11.50 o 
   1  18   9       83.99      120.23      8.32 o 
   2  18   9       43.63       43.39      6.27 o 
   3  18   9        8.83       10.07      6.10 o 
   4  18   9        5.02       -6.07      6.07 o 
  -4  19   9        7.17       21.69      5.00 o 
  -3  19   9        7.28        8.67      4.71 o 
  -2  19   9        0.01        9.74      3.93 o 
  -1  19   9        0.18        0.00      4.42 o 
   0  19   9        0.00       -2.96      3.46 o 
   1  19   9        3.22        1.23      5.16 o 
   2  19   9        5.45        2.92      5.36 o 
   3  19   9       25.70       25.39      6.04 o 
  -3  20   9        1.25        2.43      5.23 o 
  -2  20   9        2.73        6.56      4.55 o 
  -1  20   9       28.42       35.46      5.42 o 
   0  20   9        6.45        1.77      3.62 o 
   1  20   9       14.93       18.35      5.26 o 
   2  20   9        4.64       12.11      5.29 o 
   3  20   9       24.06       23.06      6.20 o 
  -3  21   9        1.47        3.96      5.03 o 
  -2  21   9        0.64        0.68      4.90 o 
  -1  21   9        3.31        1.66      4.97 o 
   0  21   9       13.21       24.36      4.04 o 
   1  21   9       47.37       65.68      6.59 o 
   2  21   9        0.54       -5.13      5.13 o 
   3  21   9       32.09       36.96      6.98 o 
  -3  22   9        0.03        5.62      5.13 o 
  -2  22   9       16.94        7.79      5.94 o 
  -1  22   9       46.77       44.73      6.79 o 
   0  22   9        2.16        0.33      3.89 o 
   1  22   9        6.63       12.21      5.13 o 
   2  22   9        0.47        7.99      5.26 o 
  -2  23   9        1.02        5.16      4.97 o 
  -1  23   9       12.70       18.28      6.59 o 
   0  23   9        0.72       -3.57      3.86 o 
   1  23   9        1.41       -2.53      5.32 o 
  -1  24   9       10.75        7.11      6.49 o 
   0  24   9        0.19       -1.73      4.82 o 
  -6   0  10       18.07       26.59      5.72 o 
  -5   0  10       32.24       33.97      4.87 o 
  -4   0  10        0.53        2.37      3.67 o 
  -3   0  10      313.78      260.03      9.25 o 
  -2   0  10      274.71      261.30      9.32 o 
  -1   0  10      660.49      576.85     11.39 o 
   0   0  10      365.74      329.67      6.71 o 
   1   0  10      197.63      208.76      8.17 o 
   2   0  10       67.73       41.43      4.48 o 
   3   0  10       27.60        6.76      4.09 o 
   4   0  10        3.33        7.95      4.58 o 
   5   0  10       15.43       21.14      5.62 o 
  -6   1  10        0.03        2.76      4.68 o 
  -5   1  10       13.94       16.24      5.10 o 
  -4   1  10        2.10        3.70      3.60 o 
  -3   1  10       53.85       59.26      5.98 o 
  -2   1  10        8.66       18.44      4.03 o 
  -1   1  10       48.30       45.94      4.91 o 
   0   1  10        2.09       -1.76      4.22 o 
   1   1  10       27.50       37.77      4.38 o 
   2   1  10       17.99       19.39      3.64 o 
   3   1  10        4.23       14.29      4.12 o 
   4   1  10       16.67       27.54      5.13 o 
   5   1  10       46.66        3.25      4.71 o 
  -6   2  10        2.94        1.04      4.90 o 
  -5   2  10       13.29       17.50      5.52 o 
  -4   2  10        2.71        7.69      3.77 o 
  -3   2  10      161.82      156.78      8.13 o 
  -2   2  10      854.97      864.38     14.47 o 
  -1   2  10        4.82        1.43      3.60 o 
   0   2  10       44.44       51.18      3.19 o 
   1   2  10        0.48        1.46      2.63 o 
   2   2  10       27.06       10.20      3.67 o 
   3   2  10      152.39      136.30      7.32 o 
   4   2  10       10.22        8.83      4.94 o 
   5   2  10        1.29        3.28      4.77 o 
  -6   3  10        0.01        5.91      4.35 o 
  -5   3  10        8.88       13.05      5.36 o 
  -4   3  10       22.44       13.61      4.77 o 
  -3   3  10      354.37      359.73     11.31 o 
  -2   3  10      296.22      260.45      9.25 o 
  -1   3  10        0.96        5.97      3.73 o 
   0   3  10       87.31       81.88      3.72 o 
   1   3  10        5.20        6.98      3.12 o 
   2   3  10       83.82       69.19      5.65 o 
   3   3  10       24.51        6.85      4.68 o 
   4   3  10       36.67       36.70      5.72 o 
   5   3  10       14.45        3.93      5.75 o 
  -6   4  10        0.01       -5.13      5.13 o 
  -5   4  10       23.04       25.36      5.59 o 
  -4   4  10        0.06        9.42      3.83 o 
  -3   4  10        0.06        3.12      4.16 o 
  -2   4  10       26.60       13.64      4.87 o 
  -1   4  10      417.13      392.10     10.64 o 
   0   4  10      405.97      395.05      7.41 o 
   1   4  10       56.90       55.46      4.68 o 
   2   4  10       11.09       17.53      4.09 o 
   3   4  10       34.80       27.64      4.84 o 
   4   4  10        9.09       13.57      4.35 o 
   5   4  10        0.00       -2.99      4.97 o 
  -6   5  10        2.57        2.47      5.00 o 
  -5   5  10        2.79       -0.29      5.00 o 
  -4   5  10       12.33       11.14      3.99 o 
  -3   5  10       35.75       34.04      5.46 o 
  -2   5  10       94.06       75.89      5.98 o 
  -1   5  10      384.27      378.58     10.34 o 
   0   5  10      122.47      103.12      4.19 o 
   1   5  10       20.92       19.13      3.80 o 
   2   5  10       26.02       16.82      3.67 o 
   3   5  10      211.98      189.58      8.88 o 
   4   5  10       78.32       69.24      6.86 o 
   5   5  10        2.76        2.99      4.87 o 
  -6   6  10        0.14        7.14      5.19 o 
  -5   6  10        6.89        5.29      4.64 o 
  -4   6  10       90.46       98.99      6.82 o 
  -3   6  10       37.92       30.37      5.07 o 
  -2   6  10      136.14      142.66      7.19 o 
  -1   6  10      381.63      396.94     10.57 o 
   0   6  10        9.34        2.80      3.96 o 
   1   6  10       78.32       94.27      5.72 o 
   2   6  10       29.81       29.46      4.16 o 
   3   6  10        0.69        4.19      4.61 o 
   4   6  10        1.49        4.45      4.32 o 
   5   6  10       26.13       10.78      5.49 o 
  -6   7  10        1.86        3.96      5.23 o 
  -5   7  10        0.76       -5.06      5.06 o 
  -4   7  10        0.23        3.08      4.45 o 
  -3   7  10        0.65        0.00      3.73 o 
  -2   7  10      249.67      229.39      9.05 o 
  -1   7  10      111.76       96.75      6.27 o 
   0   7  10       28.39       15.66      3.05 o 
   1   7  10       78.02       92.84      6.04 o 
   2   7  10       13.78       27.34      4.35 o 
   3   7  10       46.47       49.11      5.75 o 
   4   7  10      117.99      109.90      7.74 o 
   5   7  10        7.76        0.68      5.75 o 
  -6   8  10        2.76        8.05      5.36 o 
  -5   8  10       34.09       38.55      5.62 o 
  -4   8  10       91.85      106.33      7.44 o 
  -3   8  10        3.28        0.00      4.35 o 
  -2   8  10       12.10       14.42      4.09 o 
  -1   8  10        5.91        7.89      3.05 o 
   0   8  10       30.32       26.03      3.32 o 
   1   8  10      154.04      143.18      7.32 o 
   2   8  10       17.57        8.90      3.93 o 
   3   8  10        0.31        0.26      4.12 o 
   4   8  10       33.92       37.51      5.62 o 
   5   8  10        0.67        3.47      5.00 o 
  -6   9  10       15.19       20.42      5.62 o 
  -5   9  10        6.50       13.41      4.87 o 
  -4   9  10        0.20       -4.77      4.77 o 
  -3   9  10        0.04       -4.22      4.22 o 
  -2   9  10        1.85        4.84      3.73 o 
  -1   9  10       32.26       37.48      4.71 o 
   0   9  10       79.71       80.85      4.42 o 
   1   9  10        2.80        3.54      4.19 o 
   2   9  10       75.31       85.55      5.98 o 
   3   9  10        2.23        0.00      4.25 o 
   4   9  10        3.69        2.18      4.71 o 
   5   9  10       18.10       18.28      5.62 o 
  -5  10  10        1.01       -5.32      5.32 o 
  -4  10  10       47.83       43.33      6.79 o 
  -3  10  10       24.31       29.81      5.23 o 
  -2  10  10       23.84       24.39      4.61 o 
  -1  10  10       46.07       57.33      5.46 o 
   0  10  10      133.71      125.53      5.95 o 
   1  10  10       80.29       71.59      6.24 o 
   2  10  10       20.68       23.61      4.87 o 
   3  10  10       33.49       40.34      5.59 o 
   4  10  10        5.21       -5.26      5.26 o 
   5  10  10       14.08       15.03      5.68 o 
  -5  11  10        3.82       12.24      5.00 o 
  -4  11  10        8.52       15.20      4.71 o 
  -3  11  10        5.65        5.23      4.32 o 
  -2  11  10        8.47       12.79      3.93 o 
  -1  11  10        0.07        3.18      2.95 o 
   0  11  10        2.40        2.31      2.79 o 
   1  11  10       71.87       77.72      6.34 o 
   2  11  10       43.16       49.60      5.81 o 
   3  11  10       13.79       19.77      4.97 o 
   4  11  10       24.20       21.37      5.13 o 
   5  11  10        5.65        4.03      5.71 o 
  -5  12  10        0.53       -2.08      5.71 o 
  -4  12  10        4.88       -4.97      5.00 o 
  -3  12  10       34.01       39.91      5.78 o 
  -2  12  10        1.69        1.33      3.57 o 
  -1  12  10        4.14        5.06      3.77 o 
   0  12  10        0.11       -1.18      2.65 o 
   1  12  10       14.86       12.14      4.97 o 
   2  12  10        0.02       -1.36      4.32 o 
   3  12  10        0.30        0.91      4.64 o 
   4  12  10        3.22        5.97      4.94 o 
   5  12  10        9.57       14.51      5.58 o 
  -5  13  10        9.28       18.47      5.81 o 
  -4  13  10       10.11       15.65      4.90 o 
  -3  13  10       12.45       12.24      5.00 o 
  -2  13  10        0.30       -3.25      3.90 o 
  -1  13  10       32.74       35.53      5.23 o 
   0  13  10       12.36        4.69      3.02 o 
   1  13  10      220.70      246.51     10.02 o 
   2  13  10       41.72       57.94      5.88 o 
   3  13  10        0.00       -4.64      4.64 o 
   4  13  10        3.73        8.47      5.19 o 
  -5  14  10        7.59        9.84      5.75 o 
  -4  14  10        3.34        5.26      4.81 o 
  -3  14  10       61.09       51.94      6.79 o 
  -2  14  10        0.26        2.82      3.99 o 
  -1  14  10        0.10        1.62      3.64 o 
   0  14  10       57.33       64.39      4.29 o 
   1  14  10      137.66      134.51      8.45 o 
   2  14  10       27.50       34.98      5.36 o 
   3  14  10       12.97       16.40      4.81 o 
   4  14  10        8.34        8.34      4.90 o 
  -5  15  10        1.07       -1.49      4.93 o 
  -4  15  10        5.11        2.37      4.77 o 
  -3  15  10       15.33       14.25      5.75 o 
  -2  15  10        0.56        0.00      4.29 o 
  -1  15  10        5.66        5.03      3.99 o 
   0  15  10       24.88       38.72      4.09 o 
   1  15  10        3.58       11.98      4.81 o 
   2  15  10       83.12      111.48      8.09 o 
   3  15  10        4.51        7.47      4.90 o 
   4  15  10        8.68        7.86      5.71 o 
  -4  16  10        0.52        2.08      4.51 o 
  -3  16  10       24.41       18.87      5.20 o 
  -2  16  10        5.52        1.49      4.48 o 
  -1  16  10       36.25       38.91      5.33 o 
   0  16  10       26.89       31.95      4.09 o 
   1  16  10        5.79       11.82      4.61 o 
   2  16  10       28.92       35.50      5.91 o 
   3  16  10        5.77       14.09      4.94 o 
   4  16  10        0.03        0.75      5.13 o 
  -4  17  10        8.37        5.00      5.71 o 
  -3  17  10        0.49       -5.45      5.45 o 
  -2  17  10        4.78       -0.32      5.39 o 
  -1  17  10       10.69       15.65      4.87 o 
   0  17  10      130.44      166.60      6.42 o 
   1  17  10       74.06       83.14      7.18 o 
   2  17  10        1.58       -5.36      5.36 o 
   3  17  10        0.75        6.92      4.51 o 
  -4  18  10        0.02       -1.49      5.45 o 
  -3  18  10        1.87        2.73      4.97 o 
  -2  18  10        6.18        7.11      4.74 o 
  -1  18  10        0.33        3.12      4.38 o 
   0  18  10       61.44       64.71      8.77 o 
   1  18  10        0.58       13.99      4.64 o 
   2  18  10        0.29       -1.33      5.13 o 
   3  18  10        6.05       21.43      5.26 o 
  -3  19  10        2.75        3.90      5.13 o 
  -2  19  10       21.61       16.07      5.39 o 
  -1  19  10        5.78        9.42      4.90 o 
   0  19  10       18.23       21.02      4.68 o 
   1  19  10        3.22       10.55      4.74 o 
   2  19  10        5.91        6.20      5.49 o 
   3  19  10       14.07       19.19      5.91 o 
  -3  20  10        0.38       -5.13      5.13 o 
  -2  20  10       47.49       62.62      7.34 o 
  -1  20  10       17.79       12.83      6.10 o 
   0  20  10       30.39       41.20      4.76 o 
   1  20  10        0.82        0.68      5.13 o 
   2  20  10       21.08       19.71      6.20 o 
  -2  21  10        0.85        5.06      5.10 o 
  -1  21  10       24.98       30.17      6.33 o 
   0  21  10       24.07       19.57      4.26 o 
   1  21  10        3.45        8.90      5.58 o 
   2  21  10        0.12       -4.09      5.68 o 
  -1  22  10       17.14       21.14      6.53 o 
   0  22  10        3.64        6.31      3.81 o 
   1  22  10        0.17       -5.39      5.39 o 
  -6   1  11        0.30        4.77      4.93 o 
  -5   1  11        4.36        1.62      4.87 o 
  -4   1  11       32.50       30.40      6.04 o 
  -3   1  11        3.55        2.34      3.99 o 
  -2   1  11      327.51      298.25     10.53 o 
  -1   1  11       71.34       73.05      6.27 o 
   0   1  11      102.97       94.02     11.80 o 
   1   1  11        1.95       -1.40      3.38 o 
   2   1  11       77.65       50.11      5.04 o 
   3   1  11       50.75       39.11      5.00 o 
   4   1  11       11.52       14.19      5.52 o 
   5   1  11        0.30       -5.23      5.23 o 
  -6   2  11        3.73        5.88      5.52 o 
  -5   2  11        4.39       11.66      4.35 o 
  -4   2  11       21.38       23.02      5.65 o 
  -3   2  11        3.38        3.64      4.38 o 
  -2   2  11      143.43      140.06      7.67 o 
  -1   2  11      360.23      343.68     10.40 o 
   0   2  11       75.42       59.71      5.70 o 
   1   2  11      237.59      238.21      8.89 o 
   2   2  11       14.79       23.90      4.51 o 
   3   2  11      117.38      102.36      7.51 o 
   4   2  11       16.92       13.31      5.59 o 
   5   2  11        7.80        4.58      5.65 o 
  -6   3  11        7.83        8.51      5.36 o 
  -5   3  11        4.51        2.92      5.19 o 
  -4   3  11        3.66        2.01      4.19 o 
  -3   3  11       20.78       29.52      5.46 o 
  -2   3  11      182.53      172.82      8.52 o 
  -1   3  11      505.65      482.89     12.38 o 
   0   3  11        1.30        2.74      2.25 o 
   1   3  11       14.49       25.10      4.16 o 
   2   3  11       16.84        9.35      4.38 o 
   3   3  11       29.13       22.51      5.33 o 
   4   3  11      160.20      163.92      9.40 o 
   5   3  11        3.16        3.86      5.32 o 
  -6   4  11       11.08        4.84      6.20 o 
  -5   4  11        6.36        1.66      4.87 o 
  -4   4  11        0.10        3.51      4.16 o 
  -3   4  11        0.87       11.33      4.03 o 
  -2   4  11        1.04       -4.81      4.81 o 
  -1   4  11      195.43      229.31      9.14 o 
   0   4  11        0.00       -0.01      3.13 o 
   1   4  11       43.75       21.54      3.90 o 
   2   4  11        1.34       20.94      4.29 o 
   3   4  11        8.87        3.08      4.74 o 
   4   4  11        4.97        3.12      5.13 o 
   5   4  11       14.16       26.59      5.39 o 
  -5   5  11        7.19        9.94      5.13 o 
  -4   5  11       33.34       32.70      5.72 o 
  -3   5  11        4.90        4.81      4.03 o 
  -2   5  11       20.15       17.80      4.68 o 
  -1   5  11       11.87       17.73      4.29 o 
   0   5  11      113.94      114.46      4.84 o 
   1   5  11       39.02       27.38      4.97 o 
   2   5  11       46.50       46.32      5.52 o 
   3   5  11       10.30        8.21      5.00 o 
   4   5  11        0.34        3.80      4.38 o 
   5   5  11        0.77       -3.57      5.65 o 
  -5   6  11        0.02       -4.35      4.84 o 
  -4   6  11       17.49        1.79      3.99 o 
  -3   6  11       56.86       53.50      6.04 o 
  -2   6  11      105.66      109.44      6.57 o 
  -1   6  11       76.22       85.79      6.17 o 
   0   6  11       50.14       66.28      4.08 o 
   1   6  11       10.95       11.56      3.96 o 
   2   6  11        9.49       28.61      4.64 o 
   3   6  11       32.27       59.14      6.14 o 
   4   6  11        8.51        0.65      5.10 o 
   5   6  11       20.39       33.22      6.33 o 
  -5   7  11        9.99       10.49      5.00 o 
  -4   7  11        1.35       -3.02      5.00 o 
  -3   7  11      112.50      131.87      7.83 o 
  -2   7  11        0.80        1.27      4.06 o 
  -1   7  11       28.88       19.58      4.58 o 
   0   7  11      316.44      318.94      8.37 o 
   1   7  11       18.21       15.26      4.55 o 
   2   7  11       37.54       34.95      5.26 o 
   3   7  11        2.40        2.05      4.35 o 
   4   7  11        0.63        5.52      4.87 o 
   5   7  11        8.41       13.90      5.88 o 
  -5   8  11        0.26        3.44      5.62 o 
  -4   8  11        1.50       -5.45      5.45 o 
  -3   8  11       35.88       46.12      5.78 o 
  -2   8  11        0.20       -0.52      3.77 o 
  -1   8  11        2.97        3.99      3.99 o 
   0   8  11       46.68       52.49      3.78 o 
   1   8  11        0.00        5.36      3.15 o 
   2   8  11        2.78        3.54      3.96 o 
   3   8  11        0.06       -0.58      4.16 o 
   4   8  11       25.83       21.73      6.07 o 
   5   8  11       21.25       16.30      5.91 o 
  -5   9  11       50.48       57.20      7.47 o 
  -4   9  11        5.92       14.09      5.16 o 
  -3   9  11        4.01        4.29      5.26 o 
  -2   9  11       11.34       11.43      3.80 o 
  -1   9  11       28.68       10.49      4.16 o 
   0   9  11      283.17      261.69      6.97 o 
   1   9  11       16.94        9.94      4.03 o 
   2   9  11       71.57       87.46      6.82 o 
   3   9  11        2.93       14.81      4.25 o 
   4   9  11        4.97        1.33      4.90 o 
  -5  10  11        0.01        1.79      5.42 o 
  -4  10  11       22.81       24.26      5.55 o 
  -3  10  11       18.56       26.79      5.10 o 
  -2  10  11        0.02       -3.28      3.96 o 
  -1  10  11        0.08       -3.86      3.86 o 
   0  10  11      128.88      131.58      5.44 o 
   1  10  11       11.43       17.96      4.32 o 
   2  10  11        3.17        0.29      4.77 o 
   3  10  11        1.10       -1.85      4.71 o 
   4  10  11        5.33        5.45      4.90 o 
  -5  11  11        2.66        3.99      5.58 o 
  -4  11  11        1.60       -2.92      5.32 o 
  -3  11  11        6.84        2.99      4.48 o 
  -2  11  11       18.06       15.91      4.68 o 
  -1  11  11       55.19       54.87      5.68 o 
   0  11  11       24.27       22.83      4.56 o 
   1  11  11       68.19       94.02      7.18 o 
   2  11  11        9.19       16.30      4.81 o 
   3  11  11       17.99       11.98      5.26 o 
   4  11  11        0.21       -5.23      5.23 o 
  -5  12  11        1.08        9.22      5.52 o 
  -4  12  11       10.93        8.67      5.49 o 
  -3  12  11       30.25       33.35      5.65 o 
  -2  12  11        4.68        0.00      4.22 o 
  -1  12  11        0.68        2.76      3.80 o 
   0  12  11        1.04        5.17      3.30 o 
   1  12  11        1.61        3.96      5.00 o 
   2  12  11        4.84        6.56      4.32 o 
   3  12  11        7.37        6.46      4.90 o 
   4  12  11        0.17       -1.43      4.87 o 
  -4  13  11        1.88        1.72      5.13 o 
  -3  13  11        0.40       -1.88      4.48 o 
  -2  13  11        0.01       -4.42      4.42 o 
  -1  13  11        0.46        3.70      3.90 o 
   0  13  11        0.30       -3.37      3.37 o 
   1  13  11      136.59      139.15      8.49 o 
   2  13  11        0.26        6.43      4.29 o 
   3  13  11        2.17        5.62      4.71 o 
   4  13  11        1.30       -0.36      5.00 o 
  -4  14  11        0.14        2.79      5.03 o 
  -3  14  11        0.00       -1.62      4.61 o 
  -2  14  11        0.45       -0.29      4.38 o 
  -1  14  11       13.56       21.43      4.38 o 
   0  14  11        6.75       22.98      6.59 o 
   1  14  11       57.27       59.35      6.85 o 
   2  14  11        0.23       -2.82      4.81 o 
   3  14  11        0.06        2.37      4.81 o 
   4  14  11        0.01       -2.60      4.90 o 
  -4  15  11        0.99       11.49      4.93 o 
  -3  15  11        3.39       12.27      4.77 o 
  -2  15  11        0.03        1.56      4.35 o 
  -1  15  11        2.10        2.44      4.09 o 
   0  15  11        5.33       16.89      5.28 o 
   1  15  11       15.85       14.22      5.81 o 
   2  15  11       10.58        9.42      4.64 o 
   3  15  11        0.03       -4.87      5.32 o 
  -4  16  11       12.09       17.73      5.94 o 
  -3  16  11        6.32       15.39      4.94 o 
  -2  16  11        0.49       -3.57      4.84 o 
  -1  16  11        8.68        8.15      5.16 o 
   0  16  11        6.36        9.72      3.65 o 
   1  16  11        0.56        0.97      4.74 o 
   2  16  11        4.55       14.06      4.77 o 
   3  16  11       19.05       20.10      6.17 o 
  -3  17  11        5.81        6.36      5.75 o 
  -2  17  11        2.92        9.35      4.55 o 
  -1  17  11        1.47        5.84      4.35 o 
   0  17  11        0.00       -1.52      4.37 o 
   1  17  11        4.26        2.63      5.06 o 
   2  17  11        4.94        5.52      4.84 o 
   3  17  11        1.29       -0.75      5.16 o 
  -3  18  11        0.26        7.66      5.45 o 
  -2  18  11        2.33        0.00      5.16 o 
  -1  18  11        2.84       -1.01      5.10 o 
   0  18  11        3.09        4.84      3.60 o 
   1  18  11       17.08       24.26      5.55 o 
   2  18  11        2.97        4.64      4.87 o 
  -2  19  11       12.68        7.50      5.65 o 
  -1  19  11       17.15       33.38      5.46 o 
   0  19  11        0.77        4.44      3.64 o 
   1  19  11        2.97        2.82      5.06 o 
   2  19  11        7.92       15.13      5.55 o 
  -2  20  11        2.22        5.19      4.84 o 
  -1  20  11        0.49        0.71      5.52 o 
   0  20  11        0.09        4.49      3.43 o 
   1  20  11        0.03        8.80      4.58 o 
  -1  21  11        4.32        4.84      5.42 o 
   0  21  11        0.31        1.00      3.85 o 
  -5   0  12        2.05       -3.12      5.00 o 
  -4   0  12        0.67        5.29      4.51 o 
  -3   0  12      141.08      155.09      8.29 o 
  -2   0  12      413.48      448.39     13.04 o 
  -1   0  12       26.91       17.54      4.77 o 
   0   0  12       36.57       55.27      4.94 o 
   1   0  12       32.51       37.25      4.77 o 
   2   0  12      146.29      129.48      7.71 o 
   3   0  12        0.89       -0.62      4.42 o 
   4   0  12       19.08       25.78      5.84 o 
  -5   1  12        1.67       -4.90      4.90 o 
  -4   1  12        0.17       -1.23      4.42 o 
  -3   1  12       47.49       46.87      6.69 o 
  -2   1  12       75.67       73.95      6.82 o 
  -1   1  12       35.53       32.61      5.07 o 
   0   1  12        0.03        2.04      2.57 o 
   1   1  12        0.06        4.71      3.31 o 
   2   1  12        0.65        5.55      4.42 o 
   3   1  12        0.00        7.53      4.58 o 
   4   1  12        0.11       -5.29      5.29 o 
  -5   2  12        1.23       -5.23      5.29 o 
  -4   2  12        3.53        2.18      4.61 o 
  -3   2  12      111.47      104.95      7.57 o 
  -2   2  12       14.88       13.02      5.29 o 
  -1   2  12       27.62       15.33      5.49 o 
   0   2  12       70.64       81.99      4.49 o 
   1   2  12        0.04       -4.32      4.32 o 
   2   2  12      143.77      127.59      7.64 o 
   3   2  12       13.44       13.35      4.87 o 
   4   2  12       11.89       17.47      5.26 o 
  -5   3  12        0.07        3.83      5.06 o 
  -4   3  12        9.81       12.89      5.10 o 
  -3   3  12      363.97      381.91     12.58 o 
  -2   3  12      189.25      181.98      9.08 o 
  -1   3  12        6.17        7.21      4.38 o 
   0   3  12       41.07       43.73      4.61 o 
   1   3  12        0.00       -3.96      3.99 o 
   2   3  12        0.23        0.29      4.51 o 
   3   3  12       34.63       29.55      5.55 o 
   4   3  12        6.81        1.36      5.78 o 
  -5   4  12        4.43        1.07      5.13 o 
  -4   4  12       52.59       45.57      6.98 o 
  -3   4  12       40.16       49.69      6.59 o 
  -2   4  12       13.14       12.96      4.48 o 
  -1   4  12       18.63       25.20      4.55 o 
   0   4  12        1.02       -2.10      2.61 o 
   1   4  12        6.05        3.18      4.03 o 
   2   4  12       25.24       15.82      4.38 o 
   3   4  12      135.60      145.35      8.91 o 
   4   4  12       13.15        6.10      5.45 o 
  -5   5  12        0.04        4.97      5.16 o 
  -4   5  12       13.65       24.58      5.84 o 
  -3   5  12       80.61      102.74      6.92 o 
  -2   5  12        1.37       -2.47      4.42 o 
  -1   5  12       52.33       39.66      5.59 o 
   0   5  12        0.00       -1.82      2.77 o 
   1   5  12        3.30        7.53      3.70 o 
   2   5  12        4.08        5.13      4.25 o 
   3   5  12        7.09        2.18      5.49 o 
   4   5  12        4.75        8.93      5.45 o 
  -5   6  12       32.55       39.75      6.04 o 
  -4   6  12       28.69       34.55      6.56 o 
  -3   6  12       12.75       15.65      5.55 o 
  -2   6  12        3.42        1.40      4.64 o 
  -1   6  12        4.66       13.57      4.51 o 
   0   6  12        7.14       10.61      2.79 o 
   1   6  12       62.17       52.63      5.72 o 
   2   6  12        5.25        6.92      4.25 o 
   3   6  12       19.31       21.63      5.52 o 
   4   6  12        5.36       -1.04      5.84 o 
  -5   7  12        0.29       -2.89      5.36 o 
  -4   7  12      172.01      186.66     10.44 o 
  -3   7  12       64.84       65.04      7.24 o 
  -2   7  12        4.73       13.21      3.93 o 
  -1   7  12        2.18       -4.12      4.12 o 
   0   7  12       24.30       15.88      3.38 o 
   1   7  12       96.44       76.79      6.82 o 
   2   7  12       10.38       14.68      4.09 o 
   3   7  12       12.60        3.51      5.39 o 
   4   7  12       79.23      103.84      8.61 o 
  -5   8  12       12.47       15.07      5.94 o 
  -4   8  12       18.41       32.86      6.62 o 
  -3   8  12       15.75       14.00      5.00 o 
  -2   8  12       36.92       55.73      6.37 o 
  -1   8  12        1.63        0.00      4.22 o 
   0   8  12        0.79       -1.66      2.87 o 
   1   8  12       18.00       16.63      4.61 o 
   2   8  12        7.57        7.76      4.64 o 
   3   8  12        2.21        3.86      4.93 o 
   4   8  12        0.02        1.79      4.90 o 
  -5   9  12        1.87        0.75      6.07 o 
  -4   9  12       37.24       52.61      6.63 o 
  -3   9  12       17.50        7.76      5.75 o 
  -2   9  12        2.17        2.05      4.64 o 
  -1   9  12        0.22       -3.08      4.09 o 
   0   9  12       48.83       65.07      7.86 o 
   1   9  12       27.12       21.86      5.26 o 
   2   9  12        5.92        9.12      4.06 o 
   3   9  12       21.47       24.29      5.72 o 
   4   9  12       47.83       51.25      7.60 o 
  -4  10  12       22.76       30.56      5.88 o 
  -3  10  12       23.61       19.29      5.85 o 
  -2  10  12        0.71        2.99      4.22 o 
  -1  10  12        1.14       -0.58      4.16 o 
   0  10  12       61.50       63.25      4.87 o 
   1  10  12        0.15       -0.88      4.16 o 
   2  10  12        0.41        1.85      4.68 o 
   3  10  12       13.38       10.72      5.20 o 
   4  10  12       15.34       20.91      5.84 o 
  -4  11  12        0.11        2.11      4.71 o 
  -3  11  12        3.78        2.89      4.64 o 
  -2  11  12        0.00       -0.91      4.32 o 
  -1  11  12        7.09        4.12      4.74 o 
   0  11  12        9.64        4.33      3.50 o 
   1  11  12        9.76        9.64      5.23 o 
   2  11  12        1.57       -1.59      4.42 o 
   3  11  12        2.56        0.32      5.29 o 
   4  11  12       21.60       20.91      6.92 o 
  -4  12  12        7.38        4.64      5.42 o 
  -3  12  12       20.67       32.05      6.23 o 
  -2  12  12        0.75        7.79      4.48 o 
  -1  12  12        8.88        6.33      4.71 o 
   0  12  12      105.12      116.14     10.17 o 
   1  12  12        2.27       -1.85      4.84 o 
   2  12  12        1.61        3.25      4.42 o 
   3  12  12       22.65       34.19      5.81 o 
  -4  13  12        9.71        2.92      5.49 o 
  -3  13  12       10.95       12.53      5.00 o 
  -2  13  12        2.59        1.30      4.42 o 
  -1  13  12        9.25       10.55      4.90 o 
   0  13  12       44.89       49.34     15.02 o 
   1  13  12       30.51       39.26      6.11 o 
   2  13  12        0.88       -3.31      4.84 o 
   3  13  12        3.31       12.14      5.65 o 
  -3  14  12        0.03        3.83      4.93 o 
  -2  14  12        0.52        0.65      4.74 o 
  -1  14  12        0.88       -4.87      4.87 o 
   0  14  12        2.25        3.53      3.45 o 
   1  14  12       10.12       15.94      4.81 o 
   2  14  12        4.23        4.09      5.36 o 
   3  14  12        3.77        2.21      5.94 o 
  -3  15  12        1.68       -5.00      5.00 o 
  -2  15  12        6.14        1.69      5.68 o 
  -1  15  12        0.42        3.60      4.16 o 
   0  15  12       31.02       36.95      4.16 o 
   1  15  12        7.96        8.05      5.19 o 
   2  15  12        5.17        7.01      5.26 o 
  -3  16  12       12.82       19.42      5.45 o 
  -2  16  12       16.12       19.52      5.55 o 
  -1  16  12       22.73       16.92      5.07 o 
   0  16  12        4.89        9.30      3.83 o 
   1  16  12        0.73        8.96      4.42 o 
   2  16  12        7.18       19.48      5.07 o 
  -2  17  12        9.55       12.21      5.88 o 
  -1  17  12        0.62        3.15      4.74 o 
   0  17  12        5.93       14.34      5.21 o 
   1  17  12        0.86        2.14      5.36 o 
   2  17  12        5.77       10.78      5.36 o 
  -2  18  12        1.12        7.05      4.97 o 
  -1  18  12        8.27       11.88      5.26 o 
   0  18  12        8.44        7.68      4.68 o 
   1  18  12        0.12       -5.29      5.29 o 
  -1  19  12       11.22       15.65      5.84 o 
   0  19  12        9.09       11.75     10.03 o 
  -5   1  13        0.22       -5.26      5.26 o 
  -4   1  13        7.78       17.24      5.00 o 
  -3   1  13       24.11       -5.65      5.65 o 
  -2   1  13      142.72      161.13      8.94 o 
  -1   1  13        8.43        7.08      5.07 o 
   0   1  13       28.50       33.06      6.50 o 
   1   1  13        5.62        4.06      3.96 o 
   2   1  13       42.57       41.28      5.88 o 
   3   1  13       31.77       23.80      5.85 o 
   4   1  13        0.23       -2.53      5.32 o 
  -5   2  13        1.19        2.24      5.36 o 
  -4   2  13        5.83       10.52      4.58 o 
  -3   2  13        2.12        5.62      4.84 o 
  -2   2  13       30.46       46.70      5.88 o 
  -1   2  13       15.80       12.76      4.90 o 
   0   2  13        0.42       -1.07      2.92 o 
   1   2  13       30.52       23.81      4.97 o 
   2   2  13       11.74       -1.85      5.00 o 
   3   2  13        0.00        3.31      4.12 o 
   4   2  13        9.13        9.48      6.01 o 
  -4   3  13        0.16        0.32      5.10 o 
  -3   3  13       59.07       63.41      6.82 o 
  -2   3  13       16.51       11.53      5.03 o 
  -1   3  13       37.52       36.83      5.59 o 
   0   3  13       26.10       27.00      3.80 o 
   1   3  13       12.69        5.26      4.35 o 
   2   3  13       26.62       46.57      5.20 o 
   3   3  13        3.94       16.66      5.71 o 
   4   3  13        4.59       -3.28      5.49 o 
  -4   4  13        1.28        6.85      5.00 o 
  -3   4  13        0.41        5.06      4.87 o 
  -2   4  13        2.31        2.66      4.87 o 
  -1   4  13       21.42       19.58      5.55 o 
   0   4  13       12.93       16.80      3.31 o 
   1   4  13       35.85       34.75      5.52 o 
   2   4  13        2.87        8.70      4.74 o 
   3   4  13       27.27       23.80      5.81 o 
   4   4  13        4.80        6.27      5.26 o 
  -4   5  13        0.84        1.40      5.13 o 
  -3   5  13        1.08       16.27      4.90 o 
  -2   5  13       72.41      109.42      7.73 o 
  -1   5  13       64.79       73.29      6.72 o 
   0   5  13        3.61        1.82      5.50 o 
   1   5  13       13.42        4.16      5.23 o 
   2   5  13        6.62        8.15      4.87 o 
   3   5  13        0.40       10.49      4.71 o 
   4   5  13        4.88       18.18      5.06 o 
  -4   6  13        0.16       -5.39      5.39 o 
  -3   6  13       58.07       48.69      6.63 o 
  -2   6  13       13.92       15.20      5.13 o 
  -1   6  13       64.75       78.91      7.21 o 
   0   6  13       74.75       64.41      9.70 o 
   1   6  13        0.77       -0.62      4.16 o 
   2   6  13       12.87       14.29      4.45 o 
   3   6  13       10.06       14.03      5.68 o 
  -4   7  13        2.65       -6.10      6.10 o 
  -3   7  13        8.71        6.20      5.32 o 
  -2   7  13        0.47       -4.03      4.71 o 
  -1   7  13       45.36       47.78      5.75 o 
   0   7  13        0.10        5.50      3.43 o 
   1   7  13        0.00       -1.23      4.38 o 
   2   7  13        0.02       -0.32      4.51 o 
   3   7  13        4.64       18.34      5.16 o 
  -4   8  13        0.88        2.14      5.88 o 
  -3   8  13        5.42        9.94      5.39 o 
  -2   8  13       10.09        5.00      4.90 o 
  -1   8  13       33.17       39.75      6.20 o 
   0   8  13       51.29       47.31      9.24 o 
   1   8  13       16.51       13.02      5.16 o 
   2   8  13       25.12       28.09      5.07 o 
   3   8  13       11.22       24.58      5.55 o 
  -4   9  13       13.73        7.27      6.01 o 
  -3   9  13       47.80       53.92      7.37 o 
  -2   9  13       25.12       20.72      5.39 o 
  -1   9  13       33.04       36.18      6.20 o 
   0   9  13       96.47       94.60      6.50 o 
   1   9  13        0.00       -2.21      4.64 o 
   2   9  13        0.85        5.32      4.64 o 
   3   9  13       25.31       33.51      6.85 o 
  -4  10  13        0.00        5.16      5.23 o 
  -3  10  13        6.39        2.40      5.19 o 
  -2  10  13        3.60        2.92      4.48 o 
  -1  10  13       35.78       30.92      6.30 o 
   0  10  13       20.87       23.53      4.42 o 
   1  10  13        4.52       11.59      4.55 o 
   2  10  13        1.54        7.11      4.87 o 
   3  10  13       18.40       30.46      6.72 o 
  -3  11  13        0.05       -3.51      5.52 o 
  -2  11  13        0.80        0.32      4.68 o 
  -1  11  13        0.53       -2.56      4.58 o 
   0  11  13        4.83        5.93      3.54 o 
   1  11  13        0.16        1.66      4.97 o 
   2  11  13        3.80       -3.12      5.39 o 
   3  11  13        0.01        9.61      5.39 o 
  -3  12  13        2.20        2.14      5.32 o 
  -2  12  13        5.02       12.89      4.87 o 
  -1  12  13       42.61       46.15      6.63 o 
   0  12  13        3.24        3.54      4.11 o 
   1  12  13        6.64        7.08      5.32 o 
   2  12  13       14.78       20.81      6.17 o 
  -3  13  13        0.29        9.12      5.06 o 
  -2  13  13       33.97       45.50      6.92 o 
  -1  13  13        0.27        3.05      4.87 o 
   0  13  13        2.58        4.45      4.71 o 
   1  13  13        0.01       -4.84      5.03 o 
   2  13  13        7.12       14.06      5.49 o 
  -3  14  13        0.00       -0.39      4.84 o 
  -2  14  13        0.02       -2.14      5.65 o 
  -1  14  13        7.17       -2.76      5.42 o 
   0  14  13       19.99       29.59      9.69 o 
   1  14  13        0.25       -2.11      4.58 o 
   2  14  13       21.55       35.46      6.53 o 
  -2  15  13        8.50       15.33      5.36 o 
  -1  15  13        0.02        2.86      5.03 o 
   0  15  13        4.53        7.30      3.73 o 
   1  15  13        0.31       -0.36      5.32 o 
  -1  16  13        6.08        1.82      6.01 o 
   0  16  13        7.45        8.46      3.85 o 
   1  16  13        3.01        4.48      5.00 o 
  -4   0  14        0.03       -5.03      5.03 o 
  -3   0  14       34.94       21.76      5.75 o 
  -2   0  14        8.38        8.70      5.39 o 
  -1   0  14        0.09       -0.94      4.42 o 
   0   0  14        1.40        8.92      3.01 o 
   1   0  14        3.69       11.82      5.19 o 
   2   0  14       83.97       91.40      7.90 o 
   3   0  14        2.27        9.03      5.10 o 
  -4   1  14        0.00       -1.46      5.26 o 
  -3   1  14        3.94        3.73      4.25 o 
  -2   1  14        0.16       -3.21      5.06 o 
  -1   1  14        0.61       -2.50      4.77 o 
   0   1  14       66.83       68.14      4.59 o 
   1   1  14        0.19        1.27      4.35 o 
   2   1  14        2.45       12.43      5.36 o 
   3   1  14        1.51        2.18      4.90 o 
  -4   2  14        0.10       -1.46      5.19 o 
  -3   2  14       12.16       19.45      4.61 o 
  -2   2  14        0.68       -4.51      5.00 o 
  -1   2  14       34.95       31.70      6.14 o 
   0   2  14        6.15        8.75      3.91 o 
   1   2  14       13.63       18.93      5.55 o 
   2   2  14       27.31       37.44      5.88 o 
   3   2  14        1.33        9.06      5.03 o 
  -4   3  14       17.11       15.88      6.20 o 
  -3   3  14        9.44        6.53      5.39 o 
  -2   3  14        6.51        8.77      4.61 o 
  -1   3  14        2.84       -0.32      4.35 o 
   0   3  14       43.20       53.73      4.58 o 
   1   3  14        0.92        0.32      4.87 o 
   2   3  14        0.31        1.69      4.97 o 
   3   3  14        9.18       15.62      5.71 o 
  -4   4  14        9.13       -5.94      6.53 o 
  -3   4  14        4.06        3.80      4.90 o 
  -2   4  14       14.73       18.31      4.71 o 
  -1   4  14        2.73        6.04      4.81 o 
   0   4  14        2.90        6.07      5.54 o 
   1   4  14       23.43       32.80      5.55 o 
   2   4  14        0.14        2.40      5.03 o 
   3   4  14        0.56        1.10      4.87 o 
  -3   5  14       10.04        7.66      5.88 o 
  -2   5  14        3.54        9.25      4.90 o 
  -1   5  14        5.36       10.26      4.61 o 
   0   5  14        8.90       19.04      3.53 o 
   1   5  14       44.36       45.89      5.68 o 
   2   5  14        2.52       12.73      4.48 o 
   3   5  14       19.10        7.73      6.30 o 
  -3   6  14        3.99        6.69      5.32 o 
  -2   6  14        0.72       -4.68      5.16 o 
  -1   6  14       12.74       20.75      5.97 o 
   0   6  14        8.70        1.36      6.46 o 
   1   6  14        2.37        8.93      4.09 o 
   2   6  14        0.00        6.27      4.58 o 
   3   6  14        6.95        2.24      5.97 o 
  -3   7  14        2.24        3.57      5.19 o 
  -2   7  14        2.53       -0.32      5.03 o 
  -1   7  14       10.58       16.75      5.42 o 
   0   7  14       10.68       10.19      3.42 o 
   1   7  14       19.37       15.10      5.36 o 
   2   7  14       14.42       15.49      6.04 o 
  -3   8  14        0.14       -1.07      5.75 o 
  -2   8  14       42.12       43.16      6.33 o 
  -1   8  14        0.00       -3.34      5.26 o 
   0   8  14        4.71        7.54      6.66 o 
   1   8  14        1.07        2.05      4.32 o 
   2   8  14        0.37       -1.43      5.26 o 
  -3   9  14        4.72        1.10      5.71 o 
  -2   9  14        6.38       11.14      4.77 o 
  -1   9  14       14.49       22.34      5.20 o 
   0   9  14        0.67       -3.67      3.67 o 
   1   9  14       17.11       20.07      5.84 o 
   2   9  14        0.21       -3.64      5.55 o 
  -3  10  14        2.74        1.49      5.52 o 
  -2  10  14       19.50       28.35      6.27 o 
  -1  10  14        6.11        2.76      4.81 o 
   0  10  14       19.88       22.11      4.32 o 
   1  10  14        1.69        7.05      5.13 o 
   2  10  14        3.94        4.06      5.39 o 
  -2  11  14       12.06       10.81      5.58 o 
  -1  11  14       10.58        4.58      5.39 o 
   0  11  14       15.29       13.35      3.98 o 
   1  11  14       10.64       21.88      5.49 o 
  -2  12  14        5.42        1.46      5.32 o 
  -1  12  14        0.66       15.78      4.68 o 
   0  12  14       14.85       15.00      4.04 o 
   1  12  14       24.46       52.74      5.75 o 
  -1  13  14        5.60        0.00      6.36 o 
   0  13  14       10.52        5.50      3.85 o 
  -3   1  15       16.54       -1.10      5.49 o 
  -2   1  15        3.82       -1.07      5.00 o 
  -1   1  15        0.01        1.36      4.74 o 
   0   1  15        0.87        5.33      4.81 o 
   1   1  15        8.57       17.60      4.97 o 
   2   1  15       22.68       23.93      6.56 o 
  -3   2  15        0.89        8.18      5.19 o 
  -2   2  15        0.11        3.18      4.81 o 
  -1   2  15        4.97        2.44      5.55 o 
   0   2  15       15.82       16.75      6.72 o 
   1   2  15       23.98       30.01      5.42 o 
   2   2  15        8.64       18.09      5.58 o 
  -3   3  15        2.59        6.72      5.71 o 
  -2   3  15        1.23       -5.03      5.03 o 
  -1   3  15        0.77       -5.06      5.06 o 
   0   3  15        6.95       17.83      5.03 o 
   1   3  15        0.56       -0.71      5.26 o 
   2   3  15        0.11        9.64      4.84 o 
  -2   4  15        3.77        9.32      5.36 o 
  -1   4  15        1.10       -4.19      5.36 o 
   0   4  15        0.43       -3.47      3.56 o 
   1   4  15        0.28       -2.14      5.45 o 
   2   4  15       20.57       35.10      6.69 o 
  -2   5  15        0.65        0.36      5.32 o 
  -1   5  15        4.94       -0.71      5.29 o 
   0   5  15        0.94        4.95      3.63 o 
   1   5  15       48.40       75.22      7.76 o 
  -2   6  15        5.34        1.82      5.71 o 
  -1   6  15        0.82        6.40      4.84 o 
   0   6  15       10.52        4.24      3.64 o 
   1   6  15       15.79       15.26      6.10 o 
  -2   7  15       10.97       17.70      5.49 o 
  -1   7  15        5.53        2.18      5.36 o 
   0   7  15       21.31       26.46      3.95 o 
   1   7  15       29.66       41.89      6.72 o 
  -2   8  15        7.28       10.84      5.16 o 
  -1   8  15        0.90       -0.36      5.36 o 
   0   8  15        2.64       -0.73      3.58 o 
   1   8  15        0.61       -0.39      5.84 o 
  -1   9  15        1.48       -1.49      5.68 o 
   0   9  15        0.15       -0.61      3.74 o 
                                                 
